# Supplementary material for: Impact of GnRH antagonist pretreatment on oocyte yield after ovarian stimulation: A retrospective analysis
Source: PLoS One. 2024 Oct 7;19(10):e0308666. doi: 10.1371/journal.pone.0308666 (PMC11458021; doi:10.1371/journal.pone.0308666)
Supplement: S1 File — (XLSX) [file pone.0308666.s001.xlsx]

## Sheet: Sheet1
E2 basal	P basal	LH basal	FSH basal	E2 trigger	P trigger	LH trigger	FSH trigger	Outcome clinical pregnancy 1 Ongoing pregnany 2 Life birth 3 miscarriage 4 biochemical pregnancy 5 not pregnant 6 cancellation 7 vitrification 8 geen ET 9 freeze all 10 EUG 11 donor 12 termination of pregancy 13	AMH	OHSS no 0 Gr 1 1 gr 2 2 gr 3 3 gr 4 4	gonadotropin 1 HMG 2 recFSH	GonadotropineDosis	Indication 1male factor 2 tubal 3 age 4 donor 5 endometriosis 6 genetic 7 social freezing 8 unexplained 9 PCOS 10 other	cancel 0 no or 1 yes	WM::ST|VBF:StimulationDays	stim units total	WM::age	Tot COC	MII	% matured	INSEM	BV	1PN	3PN	DEG	%BV	EQ1 D3	EQ2 D3	EQ3 D3	ET D3	CRYO D3	EQ1 D5	EQ2 D5	EQ3 D5	ET D5	CRYO D5/6	% utilized/MII	% utilized/BV
7.0	0.66	2.0	6.5	1281	0.74	1.1	20.2	5	0.18	0	2	225	1	0	11	2475	43	7	6	0.857143	6	5	0	0	1	0.833333	3		1	4	0					0	0.666667	0.8
22.0	0.440	4.6	8.6	1183	0.63	1.2	19.8	6	0.18	0	2	225	1	0	8	1800	42	9	8	0.888889	8	8	0	0	0	1	5	3		6	2					0	1	1
45.0	8.6	6.0	6.2	932.0	0.53	0.8	25.6	6		0	2	300	2	0	10	3000	41	10	8	0.8	8	6	0	2	0	0.75	6				0		5	1	3	1	0.5	0.666667
25.0	0.35	5.2	9.0	900	0.71	0.4	22.8	5		0	2	250	2	0	11	2750	40	6	6	1	6	4	1	1	0	0.666667	4				0			2	3	0	0.5	0.75
18.0	0.38	8.2	8.6	2257	0.82	0.7	11.1	6	11.74	0	2	150	8	0	9	1350	42	9	7	0.777778	7	7	0	0	0	1	5	1	1	2	4					0	0.857143	0.857143
19.0	0.33	5.5	0.3	2137	0.56	1.41	11.8	6	11.74	0	1	150	8	0	10	1500	42	8	4	0.5	4	3	0	0	0	0.75		2	1	2	0					0	0.5	0.666667
28.1	0.8	3	5.6	2375	1.36	8.5	17.1	6	1.69	0	1	225	8	0	10	2250	40	5	3	0.6	3	2	0	0	1	0.666667			1	1	0					0	0.333333	0.5
47.0	0.75	4.2	9.1					7	1.69	0	1	225	8	1	7	1575	40
36.0	1.22	9.2	13.8	1503	0.76	6.8	36.7	6		0	1	300	3	0	10	3000	42	3	2	0.666667	2	2	0	0	0	1	1			1	0					0	0.5	0.5
28.0	0.52	4.5	9.7	1500	0.85	1.5	26.4	6		0	2	200	3	0	12	2400	42	4	4	1	4	3	0	0	0	0.75	1	1	1	2	0					0	0.5	0.666667
47.0	1.24	7.9	11.2	4099	2.0	1.1	26.4	8		0	2	250	7	0	10	2500	39	11	10	0.909091	0
27.2	1.47	4.8	10	1232	1.04	0.5	24.6	8		0	2	250	7	0	12	3000	39	6	3	0.5	0										0					0
57.0	1.40	4.3	7.0	5002	1.42	2.6	19.1	3	1.38	0	1	225	3	0	12	2700	42	15	14	0.933333	14	6	0	1	0	0.428571	4	2		4	2					0	0.428571	1
47.0	0.61	5.8	10.2	3656	1.16	3	20.2	6	1.38	0	1	225	3	0	12	2700	42	17	16	0.941176	16	7	0	0	1	0.4375	4	2	1	3	3					0	0.375	0.857143
39.23	0.33	4.4	7.5	1864.9	0.86	1.5	20.3	8		0	2	250	3	0	10	2500	39	8	8	1	0
38.41	0.57	3.7	8.2					7		0	2	250	3	1	8	2000	39
28.0	0.58	2.2	3.5	1363	0.63	2	20.1	3	1.19	0	1	450	3	0	10	4500	40	5	5	1	5	4	0	0	0	0.8	1	2	1	4	0					0	0.8	1
52.0	1.41	5.7	3.6	1191	0.46	1.8	19.0	6	1.19	0	2	200	3	0	11	2200	40	2	2	1	2	1	0	0	0	0.5			1	1	0					0	0.5	1
23.0	0.9	5.2	7.3	923	0.9	2.1	24.5	6	0.53	0	2	300	3	0	10	3000	41	2	2	1	2	2	0	0	0	1	1	1		2	0					0	1	1
84.0	1.13	7.7	4.3	587	1.32	3.2	23.7	7	0.53	0	2	300	3	1	6	1800	41
56.0	2.79	10.1	5.6	2034	0.75	4.3	8.4	6	4.63	0	1	225	1	0	14	3150	41	13	9	0.692308	9	6	0	0	1	0.666667			1	1	0					0	0.111111	0.166667
22.0	0.68	5.1	6.6	1265	0.6	0.7	10.2	6	4.63	0	1	150	1	0	12	1800	40	10	10	1	10	9	0	0	0	0.9		1	6	2	0					0	0.2	0.222222
62.0	0.31	7.0	9.1	2141	0.76	8.9	20.1	6	0.41	0	2	300	1	0	10	3000	40	7	7	1	7	6	1	0	0	0.857143	1	2	1	4	0					0	0.571429	0.666667
71.0	0.31	4.2	5	1201	0.43	5.3	21.3	7	0.41	0	2	300	1	1	6	1800	40
28.0	0.71	1.6	9.0	1423	1.14	0.9	20.6	6	0.65	0	2	300	3	0	10	3000	42	10	7	0.7	8	5	0	1	0	0.625	2	1	1	1	1					0	0.285714	0.4
45.0	0.95	2.9	14.4	1042	0.54	2.0	20.3	7	0.65	0	1	300	3	1	7	2100	42
14.0	1.4	1.5	4.1	2222	0.56	1.2	52.2	3	0.83	0	1	300	3	0	17	5100	41	10	4	0.4	4	4	0	0	0	1	3	1		2	2					0	1	1
8.0	0.37	4.0	8.4	524	0.28	1.4	57.8	7	0.83	0	2	300	3	1	12	3600	41
19.0	0.64	9.1	11.4	1661	3.17	22.57	17.74	9	1.07	0	1	300	3	0	10	3000	42	3	3	1	3	0	0	2	0	0					0					0	0
29.32	0.63	5.69	11.03	995	1.04	4.12	17.2	4	1.07	0	2	200	3	0	11	2200	42	11	10	0.909091	10	7	0	0	2	0.7	5	1	1		0		4		3	0	0.3	0.428571
61.0	5.93	3.1	7.0	396	1.33	3.7	22.4	9	0.92	0	1	300	10	0	11	3300	40	10	9	0.9	9	8	0	0	0	0.888889		5	2		5					0	0.555556	0.625
15.0	0.83	7.4	15.0	341	1.02	4.4	18.9	9	0.92	0	1	300	10	0	9	2700	40	24	12	0.5	0										0					0	0
183.0	0.61	14.1	13.7	2336	1.46	2.3	19.8	10	1.03	0	2	250	3	0	11	2750	42	6	6	1	6	5	1	0	0	0.833333	3	1	1		0			1		1	0.166667	0.2
71.0	0.97	10.7	13.4	1788	1.15	1.6	23.8	6	1.03	0	2	200	3	0	11	2200	42	7	7	1	7	7	0	0	0	1	3	4		2	5					0	1	1
41.0	0.55	3.7	6.2	4219	1.5	4.2	16.8	6	2.7	0	1	225	1	0	9	2025	41	7	7	1	7	5	0	0	0	0.714286	2		3		0	1	1	3	2	0	0.285714	0.4
61.0	0.58	4.3	6.7	4013	1.11	3.1	13.0	6	2.7	0	1	175	1	0	9	1575	41	7	7	1	7	5	0	0	0	0.714286	1	1	1	4	0					0	0.571429	0.8
38.0	1.8	7.9	7.4	1555	2.72	1.0	16.1	10		0	2	200	3	0	10	2000	42	9	6	0.666667	6	5	0	0	1	0.833333	1	3	1		3					0	0.5	0.6
47.0	0.87	5.5	7.7	1875	1.71	1.5	1.71	6		0	2	200	3	0	10	2000	42	5	2	0.4	4	2	0	0	0	0.5		1		1	0					0	0.5	0.5
24.0	0.3	6.1	7.2	1729	0.6	3.4	19.4	8		0	2	250	8	0	10	2500	37	8	8	1	0
36.7	0.4	7.8	8.4	2231.23	0.8	2.6	19.5	8		0	2	250	8	0	10	2500	37	12	10	0.833333	0										0					0
44.1	0.92	4.15	7.54	982	1.2	5.2	16.9	6		0	2	300	6	0	8	2400	39	2	2	1	2	2	0	0	0	1	1		1		0		1		1	0	0.5	0.5
26.0	0.4	2.67	4.67	1222	1.7	3.2		9		0	1	300	6	0	12	3600	38	6	3	0.5	3	2	0	0	0	0.666667	1			1	0					0	0.333333	0.5
70.0	1.0	3.6	6.3	4800	1.63	1.2	14.9	8		0	2	200	7	0	10	2000	39	24	15	0.625	0
73.8	1.27	5.2	1.27	2950	0.87	1.9	13.3	8		0	2	200	7	0	9	1800	39	23	12	0.521739	0										0					0	0
70.0	0.49	6.6	7.8	1534	0.28	0.5	20.4	6	0.95	0	1	225	3	0	11	2475	44	10	8	0.8	8	3	0	0	1	0.375	2		1	2	0					0	0.25	0.666667
44.0	0.79	7.0	6.2	1156	0.23	0.2	17.6	6	0.95	0	1	225	3	0	10	2250	44	7	7	1	7	6	0	0	0	0.857143	4	2		2	4					0	0.857143	1
50.0	0.47	7.0	15.1	1141	0.43	2.9	24.1	3	0.42	0	2	200	3	0	8	1600	40	4	4	1	4	3	0	0	0	0.75	1	2		3	0					0	0.75	1
60.0	0.37	6.6	13.5	1551	0.76	3.1	36.3	6	0.42	0	1	300	3	0	11	3300	40	5	4	0.8	4	4	0	0	0	1		1		1	0					0	0.25	0.25
19.0	0.5	4.0	11.5	1679	0.79	3.2	24.2	6		0	2	300	3	0	9	2700	40	5	5	1	5	3	0	0	0	0.6	3			1	0					0	0.2	0.333333
34.0	0.8	6.4	13.7	1465	0.6	2.6	21.5	6		0	2	200	3	0	10	2000	40	3	3	1	3	3	0	0	0	1	3			1	2					0	1	1
28.0	0.84	3.8	8.7	1918	0.97	3.1	18.2	4	1.95	0	2	200	2	0	8	1600	38	7	6	0.857143	6	5	0	0	0	0.833333		3	1	2	0					1	0.5	0.6
43.0	1.14	5.6	9.6					7	1.95	0	2	200	2	1	5	1000	40
67.0	1.23	1.8	2.1	2452	1.1	1.09	36.1	10	2.06	0	2	450	3	0	13	5850	41	11	10	0.909091	10	10	0	0	0	1	9	1			0	1	5	3		3	0.3	0.3
31.0	0.72	1.9	4.1	1623	0.99	0.7	24.2	10	2.06	0	2	300	3	0	11	3300	41	6	3	0.5	3	1	2	0	0	0.333333		1		1	0					0	0.333333	1
43.0	0.5	6.3	11.6	1024	0.47	2.5	11.7	4	1.05	0	1	300	1	0	9	2700	41	4	3	0.75	3	2	0	0	0	0.666667		2		2	0					0	0.666667	1
60.0	0.76	7.2	13.8	1086	0.42	1.2	11.2	4	1.05	0	2	200	1	0	9	1800	41	5	5	1	5	2	1	2	0	0.4	1	1		2	0					0	0.4	1
34.0	0.69	6.6	11.4	1242	1.16	1.0	26.9	6	1.72	0	1	300	3	0	13	3900	40	6	6	1	6	6	0	0	0	1		2	4	2	0					0	0.333333	0.333333
18.0	0.47	7.3	9.8	1684	0.99	0.4	27.3	9	1.72	0	2	200	3	0	15	3000	40	4	4	1	4	1	0	0	1	0.25			1		0					0	0	0
82.0	0.39	5.7	7.2	2774	1.4	4.1	20.8	6	0.78	0	2	225	10	0	12	2700	42	9	7	0.777778	7	7	0	0	0	1	6	1			0	1	1	3	2	1	0.428571	0.428571
51.0	0.6	6.4	6.0	1895	1.0	5.0	16.0	6	0.78	0	2	225	10	0	10	2250	42	14	5	0.357143	12	4	1	2	0	0.333333	2	2		3	1					0	0.8	1
30.0	0.4		11.3	753	1.19	11.2	26.7	6	0.76	0	2	300	9	0	9	2700	38	3	3	1	3	1	0	0	2	0.333333		1		1	0					0	0.333333	1
30.0	0.4	5.4	8.8					7	0.76	0	2	300	9	1	6	1800	38
43.0	0.89	9.4	6.3	2201	0.65	3.4	31.9	9	1.55	0	1	300	1	0	13	3900	38	6	3	0.5	3	0	0	0	0	0					0					0	0
32.0	0.35	5.2	4.6	1202	0.39	6.0	29.5	9	1.55	0	2	300	1	0	10	3000	38	3	0	0	0										0					0
50.0	0.25	7.5	11.9	1358	0.49	6.2	20.0	3	0.8	0	2	200	3	0	7	1400	37	4	4	1	4	3	0	0	0	0.75		2	1	3	0					0	0.75	1
46.0	0.36	8.6	12.4	1281	0.51	4.8	20.7	7	0.8	0	2	250	3	1	9	2250	37
29.0	0.46	7.4	14.9	773	0.86	25.8	24.8	9	1.32	0	2	300	8	0	9	2700	41	1	1	1	1	0	0	0	0	0					0					0	0
48.0	0.66	5.2	8.5	708	0.38	1.2	15.4	6	1.32	0	2	200	8	0	8	1600	41	1	1	1	1	1	0	0	0	1	1			1	0					0	1	1
34.0	1.31	4.7	9.6	1192	1.37	4.8	19.1	6	0.72	0	1	300	3	0	11	3300	42	8	5	0.625	5	2	0	1	2	0.4		2		2	0					0	0.4	1
19.0	0.86	6.2	9.7	570	1.27	0.6	19.0	10	0.72	0	2	225	3	0	11	2475	42	8	8	1	8	7	1	0	0	0.875	4	2		1	5					0	0.75	0.857143
45.0	0.25	8.4	9.1	1454	0.71	2.2	25.1	4	2.79	0	2	300	1	0	11	3300	37	8	6	0.75	6	6	0	0	0	1	1	3	2		0		2	1	2	1	0.5	0.5
37.0	0.17	6.3	6.3	1243	0.46	2.6	17.3	6	2.79	0	2	250	1	0	9	2250	37	4	3	0.75	3	2	0	0	1	0.666667	2			2	0					0	0.666667	1
10.0	0.32	7.8	14.9	1061	0.44	6.9	23.2	3	1.26	0	1	300	3	0	9	2700	41	4	4	1	4	3	0	0	0	0.75	3			3	0					0	0.75	1
30.0	0.4	5.8	13.7	2093	0.5	4.0	19.0	6	1.26	0	1	225	3	0	9	2025	40	4	2	0.5	4	4	0	0	0	1	3	1			0	1	1	1	1	1	1	0.5
24.0	1.2	3.0	4.0	841	0.6	3.6		10		0	2	300	6	0	12	3600	43	3	3	1	3	2	0	0	0	0.666667	1	1			0		1			0	0	0
13.0	0.2	4.3	6.0					7		0	2	300	6	1	11	3300	43
21.0	0.76	4.2	9.0	777	0.75	3.2	19.0	4	1.0	0	1	300	8	0	10	3000	37	3	3	1	3	3	0	0	0	1		1	1	2	0					0	0.666667	0.666667
34.0	0.66	4.4	8.8	816	0.76	1.3	17.9	6	1.0	0	2	200	8	0	9	1800	37	6	5	0.833333	5	3	0	1	0	0.6			2	2	0					0	0.4	0.666667
82.0	0.97	4.5	7.6	1345	0.76	21.6	31.0	6	0.86	0	1	300	8	0	9	2700	41	3	3	1	3	3	0	0	0	1	3			1	2					0	1	1
33.0	1.14	7.9	8.3	1945	1.03	2.1	26.0	6	0.86	0	1	300	8	0	9	2700	40	8	8	1	8	8	0	0	0	1	7				0	1	4	1	1	2	0.375	0.375
40.0	0.41	4.0	4.4	4389	0.6	3.6	8.9	6	11.35	0	1	225	3	0	9	2025	40	6	6	1	6	4	0	0	1	0.666667	2	2		2	1					0	0.5	0.75
67.0	0.21	4.3	5.0	2368	0.83	2.4	8.2	6	11.35	0	2	200	3	0	10	2000	40	2	2	1	2	2	0	0	0	1	1			1	0					0	0.5	0.5
56.0	0.18	3.6	4.0	786	0.28	1.0	23.4	3	1.07	0	2	250	8	0	10	2500	41	6	6	1	6	4	1	0	0	0.666667	2	2		2	0			1		0	0.333333	0.5
30.0	0.29	7.9	10.8	1670	0.47	1.3	13.7	4	1.07	0	2	200	8	0	10	2000	40	6	3	0.5	6	5	0	1	0	0.833333	2	2		2	2					0	1.33333	0.8
22.7	1.44	3.18	15.4					7		0	1	450	10	1	12	5400	39
52.0	1.41	1.66	6.9					7		0	1	300	10	1	8	2400	38
62.0	0.5	3.4	7.7	667	0.9	13.0	22.0	6.0	1.71	0	2	300	3	0	8	2400	43	3	3	1	3	2	0	0	0	0.666667			1	1	0					0	0.333333	0.5
39.0	0.6	3.0	7.0	1114	0.9	6.0	20.0	4	1.71	0	2	300	3	0	8	2400	43	8	6	0.75	6	2	0	0	1	0.333333	1	1		2	0					0	0.333333	1
33.0	0.3	3.9	8.0	600	0.7	13.2	21.0	6	0.28	0	1	225	3	0	10	2250	41	2	2	1	2	2	0	0	0	1	2			1	1					0	1	1
19.0	0.2	10.0	20.0					7	0.28	0	1	300	3	1	11	3300	41
31.0	0.61	9.0	11.4	812	0.64	4.5	22.9	9	0.16	0	2	300	3	0	9	2700	40	3	1	0.333333	1	1	0	0	0	1			1		0					0	0	0
78.0	0.61	3.0	5.6	908	1.62	4.7	24.7	9	0.16	0	2	300	3	0	8	2400	40	0
26.0	0.5	5.5	6.5					9		0	1	300	1	0	10	3000	39	7	5	0.714286	5	0	0	0	0	0					0					0	0
10.0	0.4	4.6	7.9	2420	0.8	3.8	23.5	6		0	1	300	1	0	9	2700	39	10	7	0.7	7	5	0	0	0	0.714286				2	0					0	0.285714	0.4
35.0	0.4	3.3	3.6	1364	0.3	0.2	13.5	6		0	1	300	8	0	9	2700	37	8	3	0.375	3	2	0	0	0	0.666667	2			1	1					0	0.666667	1
11.0	0.28	4.0	6.6	104	0.3	0.1	13.1	6		0	2	250	8	0	7	1750	37	4	3	0.75	3	2	0	0	1	0.666667	1			1	0					0	0.333333	0.5
35.0	0.4	7.4	10.6	2497	0.7	3.5	19.9	6	1.96	0	2	225	3	0	12	2700	42	8	8	1	8	5	1	0	0	0.625	4	1		2	3					0	0.625	1
64.0	0.61	6.5	11.3	1236	0.59	9.6	20.10	6	1.96	0	2	225	3	1	9	2025	42
0.15	1.0	7.0	13.0	4412.8	2.0	3.0	29.0	9		0	1	375	6	0	12	4500	38	12	10	0.833333	10	6	0	1	0	0.6	4	1	1		0		1			0	0	0
19.0	1.0	6.0	13.0	1144	1.0	3.0	16.0	6		0	2	200	6	0	12	2400	38	3	3	1	3	2	0	0	0	0.666667	1	1			0	1			1	0	0.333333	0.5
27.0	0.66			1160	1.41	2.4	21.1	6	0.89	0	2	300	10	0	10	3000	41	8	6	0.75	6	4	1	1	0	0.666667	2	1		1	2					0	0.5	0.75
23.0	0.54	6.6	9.7	1660	1.36	4.7	28.4	6	0.89	0	1	300	10	0	9	2700	41	6	4	0.666667	4	2	0	0	1	0.5		1	1	1	0					0	0.25	0.5
48.0	0.99	8.9	10.2	1532	1.09	2.5	11.2	6	3.38	0	1	150	1	0	10	1500	40	4	4	1	4	4	0	0	0	1	1	1	2	1	0					0	0.25	0.25
22.0	0.78	7.1	10.0	2257	1.19	3.7	13.0	3	3.38	0	1	150	1	0	11	1650	40	6	5	0.833333	5	5	0	0	0	1	2	3		1	0		1			1	0.4	0.4
38.0	0.68	3.14	5.7	2356	1.22	5.5	14.75	5	0.57	0	1	300	6	0	10	3000	40	10	4	0.4	4	3	0	0	0	0.75	2	1			0			2	2	0	0.5	0.666667
38.0	0.6	3.1	6.1	1180	0.74	4.32	9.13	7	0.57	0	2	200	6	0	11	2200	39	0
30.0	0.2	2.85	10.6	1781	0.6	0.35	16.1	6	1.28	0	2	200	3	0	12	2400	44	9	6	0.666667	6	2	0	0	2	0.333333		1	1	2	0					0	0.333333	1
41.0	0.3	2.59	11.21	1082	0.72	0.9	23.3	6	1.28	0	2	200	3	0	10	2000	44	8	4	0.5	4	2	0	0	0	0.5	1		1	2	0					0	0.5	1
34.3	1.1	7.4	5.5	2782	1.3	2.3	27.3	8		0	2	250	7	0	8	2000	38	5	4	0.8	0
61.7	1.0	4.9	6.5	2742	1.1	1.1	14.6	8		0	2	200	7	0	9	1800	37	3	3	1	0										0					0	0
14.0	0.76	4.3	5.2	1889	0.79	0.8	17.6	4		0	1	300	8	0	13	3900	40	8	6	0.75	6	6	0	0	0	1	5		1	2	3					0	0.833333	0.833333
9.0	0.42	5.3	6.6	1023	0.8	0.9	16.5	6		0	1	300	8	0	12	3600	40	15	8	0.533333	8	7	0	0	1	0.875		2	2		0		1	2		1	0.125	0.142857
21.0	0.33	3.7	14.0	533	0.3	13.9	30.0	6	1.3	0	1	300	8	0	9	2700	43	1	1	1	1	1	0	0	0	1	1			1	0					0	1	1
18.79	0.3	3.4	13.0					7	1.3	0	2	300	8	1	7	2100	43
40.0	0.4	8.1	13.0	1604	0.53	3.2	23.3	4	2.38	0	2	300	8	0	11	3300	40	9	8	0.888889	8	7	0	0	0	0.875	4	2		1	5					0	0.75	0.857143
47.0	0.48	6.9	11.0	1074	0.48	10.2	15.3	3	2.38	0	2	150	8	0	9	1350	39	1	1	1	1	1	0	0	0	1	1			1	0					0	1	1
75.0	0.6	3.7	6.0	1590	0.56	3.3	32.5	9	0.36	0	1	300	3	0	11	3300	40	2	2	1	2	1	0	0	0	0.5					0					0	0	0
54.0	0.65	5.6	12.1	1021	0.4	2.6	30.0	6	0.36	0	2	200	3	0	12	2400	40	3	2	0.666667	2	2	0	0	0	1	1		1	2	0					0	1	1
48.0	0.64	10.4	13.4	2765	0.85	3.0	25.2	3	0.68	0	1	375	3	0	10	3750	38	10	6	0.6	6	4	0	0	0	0.666667	2	1	1	2	1					0	0.5	0.75
32.0	0.75	8.5	14.3	1336	0.55	1.0	26.0	9	0.68	0	1	300	3	0	8	2400	38	5	3	0.6	3	0	0	0	1	0					0					0	0
64.0	0.6	2.6	10.5	1171	1.0	2.1	21.0	3	0.21	0	2	300	8	0	8	2400	40	6	4	0.666667	4	3	0	0	0	0.75	2		1	1	2					0	0.75	1
30.0	0.5							7	0.21	0	2	250	8	1	7	1750	40
62.0	0.39	4.0	5.9	1472	0.41	8.8	8.5	6	0.75	0	2	200	3	0	9	1800	42	3	3	1	3	2	0	0	0	0.666667	2			2	0					0	0.666667	1
41.0	0.35	6.2	6.0	2340	1.13	4.6	15.8	7	0.75	0	2	200	3	0	10	2000	42	0
56.0	0.47	4.8	8.4	1567	0.68	2.4	36.4	9	0.79	0	2	375	1	0	8	3000	36	2	1	0.5	1	0	0	0	0	0					0					0	0
68.0	0.47	5.5	9.6	1826	0.77	2.3	25.0	6	0.79	0	2	200	1	0	10	2000	36	4	2	0.5	2	1	0	0	0	0.5	1			2	0					0	1	2
67.0	1.1	3.0	5.6					7		0	1	150	10	1	6	900	38
35.0	1.11	3.7	5.7					7		0	1	150	10	1	11	1650	38
31.0	0.39	2.9	7.7	1745	1.19	0.8	12.5	10	0.54	0	2	250	8	0	12	3000	39	8	6	0.75	6	5	1	0	0	0.833333	2		3		0		3	1		2	0.333333	0.4
43.0	0.47	7.3	10.8	627	0.26	0.3	8.2	6	0.54	0	1	150	8	0	11	1650	38	4	3	0.75	3	3	0	0	0	1	3			1	0	1		1		1	0.666667	0.666667
33.0	0.4	4.2	5.9	2509	1.0	1.4	10.0	10		0	1	225	3	0	11	2475	41	10	10	1	10	8	0	0	2	0.8	3	1	2		0		3			0	0	0
32.0	0.4	4.4	7.5	2566	1.64	2.66	17.5	6		0	2	250	3	0	11	2750	40	17	16	0.941176	16	14	0	0	2	0.875	6	6			0		5	1	3	0	0.1875	0.214286
48.0	2.33	4.4	4.2	5341	2.01	1.1	16.2	8		0	2	250	7	0	10	2500	38	16	11	0.6875	0
31.2	1.13	4.4	3.9	2540	1.25	0.2	13.2	8		0	2	200	7	0	11	2200	38	16	12	0.75	0										0					0	0
38.0	0.56	10.9	6.8	3928	1.73	14.2	14.8	6	10.44	0	1	200	8	0	10	2000	40	11	11	1	11	7	0	0	1	0.636364	5	2			0	1	5		1	5	0.545455	0.857143
34.0	0.6	4.1	4.6	530	0.48	0.8	10.4	6	10.44	0	1	150	8	0	12	1800	40	2	1	0.5	1	1	0	0	0	1	1			1	0					0	1	1
53.0	0.7	5.6	8.7	768	0.74	12.4	26.3	9	0.14	0	2	300	1	0	9	2700	41	3	2	0.666667	2	0	0	0	0	0					0					0	0
63.0	0.63	4.8	7.3					7	0.14	0	2	300	1	1	9	2700	41
31.0	0.3	5.7	8.3	934	0.8	5.1	23.0	6		0	2	300	8	0	8	2400	36	4	3	0.75	3	2	0	1	0	0.666667	2			1	0					0	0.333333	0.5
19.0	1.0	5.9	18	147	0.5	2.7	20.9	7		0	2	200	8	1	6	1200	36
55.0	0.77	9.9	10.3	3372	1.67	6.5	18.9	6	1.44	0	1	225	3	0	10	2250	41	4	4	1	4	3	0	0	1	0.75		2	1	1	0			1		0	0.25	0.333333
56.0	0.38	9.0	11.1					7	1.44	0	2	200	3	1	7	1400	41
38.0	0.5	5.0	5.0	2089	1.28	4.0	13.6	9		0	1	225	8	0	8	1800	39	8	5	0.625	5	2	0	0	1	0.4					0					0	0	0
31.0	0.56	5.9	0.56	2045	1.01	2.1	10.9	6		0	2	200	8	0	11	2200	39	3	3	1	3	2	1	0	0	0.666667	2			2	0					0	0.666667	1
54.0	0.78	3.7	6.1	1236	0.48	2.9	8.6	3	3.99	0	2	150	8	0	16	2400	38	4	4	1	4	4	0	0	0	1		4		2	0					0	0.5	0.5
66.0	0.29	11.0	7.9					7	3.99	0	2	150	8	1	10	1500	42
49.03	0.83	3.3	5.8	572.04	2.02	0.8	16.0	10		0	2	225	6	0	10	2250	42	13	10	0.769231	10	7	0	1	0	0.7	2	3	2		0		3	3		1	0.1	0.142857
48.0	0.6	5.4	6.6	2915	0.92	1.5	15.3	10		0	2	200	6	0	10	2000	42	4	0	0	0										0					0
28.0	0.43	7.6	13.1	1191	1.88	11.9	23.8	3	0.1	0	1	300	3	0	12	3600	40	5	4	0.8	4	3	0	0	0	0.75	2		1	2	0					0	0.5	0.666667
21.0	0.3	7.1	12.7	377	0.41	5.2	19.7	6	0.1	0	2	200	3	0	10	2000	40	2	2	1	2	2	0	0	0	1		2		1	0					0	0.5	0.5
36.0	0.63	9.2	8.1	1405	0.63	2.4	21.3	6	1.94	0	2	200	3	0	9	1800	42	6	5	0.833333	5	4	0	0	0	0.8		2	1	1	2					0	0.6	0.75
32.0	2.92	7.8	5.2					7	1.94	0	1	225	3	1	8	1800	42
63.0	0.62	2.7	2.7	957	0.75	0.7	16.5	6	1.17	0	2	175	8	0	10	1750	37	5	5	1	5	2	0	2	0	0.4	1		1	1	0					0	0.2	0.5
43.0	1.19	6.3	8.2					7	1.17	0	2	150	8	1	8	1200	37
66.0	0.22	5.7	8.9	1457	1.19	10.8	21.9	6	0.49	0	2	200	8	0	10	2000	42	5	4	0.8	4	3	0	1	0	0.75	3			2	0		1			0	0.5	0.666667
25.0	0.39	6.5	12.3	345	0.21	5.2	17.5	9	0.49	0	2	200	8	0	10	2000	42	1	1	1	1	0	0	0	0	0					0					0	0
12.0	0.29	6.6	9.4	837	0.39	1.4	36.0	9		0	2	225	8	0	11	2475	36	2	2	1	2	0	0	0	0	0					0					0	0
9.0	0.41	7.3	9.4	488	0.24	2.5	31.3	7		0	2	300	8	1	8	2400	36
42.0	0.42	4.0	5.1	6330	1.33	2.6	15.6	8	3.21	0	2	200	7	0	10	2000	37	20	16	0.8	0
42.0	0.48	4.4	4.7	2812	0.99	0.5	20.4	8	3.21	0	2	200	7	0	10	2000	36	11	5	0.454545	0										0					0	0
62.0	0.34	4.0	7.0	871	0.72	12.3	27.2	6	0.18	0	1	300	3	0	9	2700	42	2	2	1	2	2	0	0	0	1		1	1	2	0					0	1	1
49.0	0.25	3.2	5.6	2101	1.49	2.1	18.1	6	0.18	0	1	225	3	0	10	2250	42	6	5	0.833333	5	2	0	0	3	0.4		2		2	0					0	0.4	1
33.0	0.54	5.6	5.8	1529	0.81	7.5	7.1	6	3.63	0	1	150	8	0	10	1500	38	5	4	0.8	4	3	0	0	0	0.75	3			1	2					0	0.75	1
44.0	0.61	5.6	6.2					7	3.63	0	1	150	8	1	7	1050	38
22.0	0.2	8.2	15.0	302	0.05	5.4	32.8	9	0.44	0	1	450	3	0	10	4500	42	0
46.0	0.34	7.0	11.5	503	0.44	6.4	28.0	6	0.44	0	2	400	3	0	11	4400	42	4	4	1	0										0					0	0
84.0	3.2	5.1	6.4	1786	1.13	0.2	25.4	3		0	2	262.5	8	0	12	3150	37	14	11	0.785714	11	6	1	0	0	0.545455	1	2	3	2	0					0	0.181818	0.333333
41.0	0.7	5.1	8.6	1147	1.7	0.1	21.6	4		0	2	262.5	8	0	11	2887.5	36	17	16	0.941176	16	8	0	1	2	0.5	1	2	1	2	0					0	0.125	0.25
42.0	0.24	6.6	11.5	1902	0.29	2.0	20.5	6	0.53	0	1	300	1	0	11	3300	41	6	5	0.833333	5	2	0	0	0	0.4	1		1	1	0					0	0.2	0.5
33.0	0.76	9.0	15.9	574	0.72	6.1	13.1	6	0.53	0	1	150	1	0	12	1800	41	1	1	1	1	1	0	0	0	1	1			1	0					0	1	1
11.0	0.51	0.4	3.2	1150	5.04	0.1	22.10	8	0.98	0	2	200	7	0	12	2400	40	20	19	0.95	0
8.0	0.67	1.8	5.4	797	2.82	0.1	22.0	8	0.98	0	2	200	7	0	13	2600	39	6	4	0.666667	0										0					0	0
15.0	0.3	7.4	12.5	435	0.3	1.0	11.6	9	0.18	0	1	150	6	0	12	1800	40	3	3	1	3	1	0	0	0	0.333333		1			0		1			0	0	0
15.0	0.3	9.0	17.1	271	0.4	2.0	11.0	9	0.18	0	1	150	6	0	11	1650	39	2	1	0.5	1	1	0	0	0	1			1		0					0	0	0
24.0	0.2	3.1	5.3	3194	0.99	0.8	14.1	8	3.59	0	2	200	7	0	10	2000	37	24	20	0.833333	0
15.0	0.21	5.3	5.9	1743	0.37	0.7	10.3	8	3.59	0	2	200	7	0	9	1800	37	5	1	0.2	1	1	0	0	0	1		1			1					0	1	1
50.0	1.47	4.9	7.1	2856	0.72	3.3	20.2	10	1.49	0	1	300	5	0	11	3300	39	8	7	0.875	8	5	0	0	1	0.625	2	1	1		3					0	0.428571	0.6
25.0	0.2	1.7	6.9	961	0.49	2.1	21.8	6	1.49	0	1	300	5	0	11	3300	39	2	2	1	2	2	0	0	0	1	2				0			2	2	0	1	1
68.0	0.73	11.7	11.2		2.4	5.1	25.0	6		0	1	300	3	0	11	3300	41	18	15	0.833333	15	7	0	1	0	0.466667	6	1		1	6					0	0.466667	1
55.0	1.21	12.9	10.7	2560	0.5	0.5	26.0	6		0	2	200	3	0	10	2000	40	3	2	0.666667	2	1	0	0	1	0.5		1			0					0	0	0
37.0	1.01	2.7	5.8	1598	1.37	3.3	8.9	3	4.04	0	2	150	1	0	11	1650	39	12	6	0.5	6	6	0	0	0	1	6				0		3		1	0	0.166667	0.166667
41.0	0.94	2.6	5.7	1503	1.04	2.9	8.6	4	4.04	0	2	150	1	0	11	1650	38	5	2	0.4	4	3	0	0	1	0.75	1	1	1	1	1					0	1	0.666667
23.0	0.4	4.0	6.0	2062	1.4	0.6	21	8		0	2	250	7	0	11	2750	40	9	8	0.888889	0
26.0	0.5	4.4	10.09	1434	1.11	0.61	27.31	8		0	2	250	7	0	14	3500	39	6	6	1	0										0					0	0
57.0	0.35	3.4	6.9	2186	0.66	6.6	9.9	3	1.56	0	1	300	1	0	11	3300	38	1	1	1	1	1	0	0	0	1	1			1	0					0	1	1
58.0	0.34	2.3	7.0	2614	0.4	1.4	14.6	1	1.56	0	1	300	1	0	10	3000	38	6	3	0.5	6	4	0	2	0	0.666667	4				0		3	1	2	0	0.666667	0.5
75.0	0.23	4.1	8.1	1782	0.52	4.6	20.1	3	3.26	0	2	225	1	0	8	1800	35	9	9	1	9	8	1	0	0	0.888889	4	3		1	0		4			4	0.555556	0.625
29.0	0.12	5.1	7.6	1301	0.26	3.8	14.8	6	3.26	0	1	150	1	0	8	1200	35	6	6	1	6	5	0	0	0	0.833333	4		1		0			1	1	0	0.166667	0.2
26.0	0.9	10.0	13.0	930	0.86	0.8	21.7	3		0	2	300	8	0	9	2700	37	10	7	0.7	7	7	0	0	0	1	5	1			0	1	3	1	2	3	0.714286	0.714286
40.86	1.1	4.0	11.3					7		0	2	300	8	1	9	2700	37
27.0	1.0	6.6	8.2	2655	0.85	1.2	11.4	4	2.08	0	2	275	8	0	13	3575	37	12	11	0.916667	11	11	0	0	0	1	8	3			0	4	3	1	1	8	0.818182	0.818182
38.0	0.6	3.9	7.8	690	0.64	1.3	9.3	6	2.08	0	2	200	8	0	11	2200	37	3	1	0.333333	1	1	0	0	0	1	1			1	0					0	1	1
58.0	0.38	4	8	3184	1.65	2.8	30.2	6	0.48	0	1	300	2	0	11	3300	38	6	6	1	6	5	1	0	0	0.833333	2	2	1	2	2					0	0.666667	0.8
69.0	0.48	7.4	12.2	2253	1.87	5.1	33.2	6	0.48	0	2	200	2	0	11	2200	38	5	5	1	5	3	0	1	0	0.6	3			2	1					0	0.6	1
56.0	0.33	3.2	4.8	1180	0.79	0.8	22.1	3	2.25	0	2	200	1	0	8	1600	41	7	7	1	7	4	0	0	0	0.571429	1	1	1	2	0					0	0.285714	0.5
51.0	0.3	2	4.6	2883	0.52	2.4	15	6	2.25	0	1	225	1	0	8	1800	41	8	7	0.875	7	5	0	0	0	0.714286	1	3		2	0		1			0	0.285714	0.4
14.0	1.58	6.0	11.0	718	1.04	5.0	21.4	6	0.53	0	1	300	3	0	11	3300	39	10	6	0.6	6	3	0	1	2	0.5	3			1	2					0	0.5	1
10.6	0.74	7.8	16.1	187	0.49	2.2	24	7	0.53	0	2	300	3	1	9	2700	39
25.0	0.36	5.7	9.4	1746	1.19	2.6	25	3		0	1	225	8	0	10	2250	41	15	9	0.6	9	5	1	0	2	0.555556	2	1	2		0	1		2	1	0	0.111111	0.2
25.0	0.57	6.2	6.6	1815	0.96	2.1	20.3	10		0	1	225	8	0	9	2025	40	14	6	0.428571	6	1	0	0	0	0.166667	1			1	0					0	0.166667	1
36.0	1.05	12.8	21.1	2695	2.8	0.5	19.7	10	0.77	0	2	200	3	0	16	3200	40	11	10	0.909091	10	5	0	1	1	0.5	2	1		1	2					0	0.3	0.6
44.0	1.32	13.9	20.5					7	0.77	0	1	225	3	1	8	1800	40
46.0	2.52	11.8	8.2	1360	2.53	3.1	22.3	4	1.19	0	2	300	3	0	12	3600	42	7	5	0.714286	5	4	1	0	0	0.8	2		2		0	3	1		1	4	1	1.25
47.0	1.39	6.7	6.2	810	1.79	0.9	26	7	1.19	0	2	300	3	0	8	2400	42	9	4	0.444444	4	1	0	0	0	0.25	1			1	0					0	0.25	1
26.0	0.9	1.4	7.5	1101	0.89	2.5	10.1	6	1.77	0	2	150	1	0	8	1200	39	6	5	0.833333	5	1	0	0	0	0.2		1		1	0					0	0.2	1
48.0	0.86	3.5	7.1	1798	1	1.5	10	6	1.77	0	2	150	1	0	9	1350	38	12	6	0.5	6	4	0	0	0	0.666667	2	2			0	1	1	2	1	1	0.333333	0.5
29.42	0.4	7.6	13.3	2065	2	2	32.6	6	2.42	0	1	300	1	0	14	4200	42	7	5	0.714286	5	3	0	0	1	0.6		1	2	2	0					0	0.4	0.666667
28.0	0.24	5.7	12.5	1587	1.64	1.6	30.3	10	2.42	0	2	200	1	0	14	2800	42	13	6	0.461538	12	1	0	0	0	0.0833333			1	1	0					0	0.166667	1
35.0	0.23	8.1	9.8	875	0.3	15.4	19.6	6	0.43	0	1	300	3	0	10	3000	42	4	4	1	4	3	0	0	0	0.75	2	1		3	0					0	0.75	1
44.0	0.47	8.2	8.6	1004	0.22	4.9	13.9	6	0.43	0	1	225	3	0	9	2025	41	2	2	1	2	2	0	0	0	1		1	1	2	0					0	1	1
20.0	0.43	5	6.7	375	0.17	5.2	15.4	9	0.9	0	2	300	2	0	11	3300	41	0
16.0	0.66	4.4	7.2	1502	1.13	4.3	14.51	6	0.9	0	2	300	2	0	14	4200	40	5	5	1	5	1	0	0	0	0.2		1		1	0					0	0.2	1
31.0	0.85	10.8	17.2	313	1.63	30.4	32.5	9	0.78	0	2	300	1	0	10	3000	35	0
36.0	1.3	5.6	8.6	636	0.64	6.8	15.9	11	0.78	0	2	300	1	0	9	2700	34	5	5	1	5	4	0	0	1	0.8		3	1	1	2					0	0.6	0.75
51.0	0.53	7.5	5.7	6103	1.53	9.7	9.5	2	7.7	0	2	175	2	0	9	1575	37	16	13	0.8125	14	7	1	0	1	0.5	6	1			0	1	3	1	1	3	0.307692	0.571429
57.0	0.34	7.7	5.2	1983	1.44	9.3	6.5	6	7.7	0	2	100	2	0	11	1100	37	5	5	1	5	1	0	0	0	0.2	1			1	0					0	0.2	1
36.0	1.63	4.1	5.5	1740	2.17	6.8	21.9	10	0.32	0	1	300	1	0	11	3300	40	5	3	0.6	3	1	0	0	0	0.333333			1		1					0	0.333333	1
45.0	1.4	6.3	7.3					7	0.32	0	1	225	1	1	11	2475	40
28.0	0.51	5.2	8.2	3290	1.44	3.5	11.2	6	8.54	0	2	150	1	0	10	1500	37	25	18	0.72	18	15	0	1	0	0.833333	7	5	3		0	5	4	3	2	4	0.333333	0.4
37.0	0.52	5.4	6.5	1747	0.75	2.4	5.8	6	8.54	0	2	100	1	0	10	1000	37	6	5	0.833333	5	4	0	0	0	0.8	3	1			0		1		1	0	0.2	0.25
50.2	0.33	4.9	6.7	1778	0.89	2	13.4	4	2.28	0	2	150	8	0	9	1350	41	4	4	1	4	4	0	0	0	1	1	1	1	1	1					0	0.5	0.5
39.0	0.4	4.4	7.2					7	2.28	0	1	225	8	1	7	1575	41
42.0	5.48	6.3	8.5	1844	0.27	1.6	11.5	3	2.63	0	1	150	3	0	10	1500	40	5	5	1	5	5	0	0	0	1	1	3	1	1	3					0	0.8	0.8
23.0	0.2	4	8	1911	0.39	0.37	12.18	6	2.63	0	1	150	3	0	11	1650	40	5	4	0.8	4	4	0	0	0	1	2	1	1		0		1			1	0.25	0.25
36.0	0.33	5.5	3.1	2491	1.51	0.1	14	10	2.19	0	2	225	3	0	15	3375	41	14	12	0.857143	12	7	3	0	0	0.583333	3	2	1		0			3		1	0.0833333	0.142857
26.0	0.26	6.2	5.3	1396	0.98	0.4	11.4	6	2.19	0	2	225	3	0	11	2475	40	9	8	0.888889	7	6	1	0	0	0.857143	4	1	1		0		2	2	2	2	0.5	0.666667
58.0	0.76	5.4	9.1	1883	0.56	1.4	29.1	6	3.66	0	1	300	8	0	10	3000	37	13	7	0.538462	7	2	0	0	1	0.285714	1			1	0					0	0.142857	0.5
12.0	0.4	2.6	7.3	389	0.62	1.0	28.5	9	3.66	0	2	300	8	0	9	2700	37	7	5	0.714286	5	0	0	2	0	0					0					0	0
18.0	0.44	4.9	13.1	414	0.52	9.3	23.8	5	0.6	0	2	225	1	0	11	2475	40	1	1	1	1	1	0	0	0	1		1		1	0					0	1	1
49.0	1.01	4.6	7.8	2461	1.31	2	20.51	11	0.6	0	1	225	1	0	10	2250	39	3	3	1	3	2	0	0	0	0.666667		2		1	0					0	0.333333	0.5
14.0	0.55	4.7	15.1	3758	1.88	0.7	31	8	0.56	0	1	300	7	0	12	3600	37	13	10	0.769231	0
12.0	0.52	3.6	13	2863	2.13	0.1	28.3	8	0.56	0	2	200	7	0	13	2600	37	7	6	0.857143	0										0					0	0
34.0	0.6	4.8	6.8	3062	1.47	20.7	13.6	6	5.12	0	2	150	3	0	9	1350	39	6	5	0.833333	5	4	0	0	0	0.8		1	2	2	0					0	0.4	0.5
37.0	0.5	6.8	6.1	4276	1.16	1.1	13.9	6	5.12	0	1	150	3	0	11	1650	39	15	14	0.933333	14	12	0	1	0	0.857143		6	4	1	1					0	0.142857	0.166667
14.0	1.32	8.9	4.7	1195	1.54	0.7	11.4	6	2.52	0	2	150	9	0	10	1500	36	17	12	0.705882	12	11	0	0	0	0.916667	3	3	4		0	1	4	4	1	1	0.166667	0.181818
29.0	1.31	7	3.2	1101	1.55	0.9	12.6	6	2.52	0	2	150	9	0	12	1800	36	14	13	0.928571	13	11	0	2	0	0.846154	4	5	2		0			4	1	0	0.0769231	0.0909091
82.0	2.4	4.7	3.8	2271	1.2	2.37	19.4	3	1.55	0	1	300	3	0	10	3000	42	18	8	0.444444	8	8	0	0	0	1	6	2			0		3		2	0	0.25	0.25
55.0	0.9	3.4	5.9	2257	1	2.2	27.7	6	1.55	0	1	300	3	0	12	3600	41	7	7	1	7	6	0	1	0	0.857143	5	1			0		2	1	1	0	0.142857	0.166667
36.0	0.5	11	7.3	2393	1.06	8.1	11.5	9	3.97	0	1	225	9	0	11	2475	38	7	0	0	0
23.0	0.58	2.9	4.5	1962	0.79	2.3	11.1	6	3.97	0	2	200	9	0	12	2400	38	9	6	0.666667	6	5	0	0	0	0.833333	2	2	1		0		3	1	1	1	0.333333	0.4
40.0	1.37	5.4	5.7	407.6	0.44	12.6	17.41	9	0.5	0	1	300	3	0	11	3300	42	2	1	0.5	1	0	0	1	0	0					0					0	0
45.0	0.46	8	11.7	439	0.17	2.8	10.1	6	0.5	0	2	200	3	0	9	1800	41	16	13	0.8125	13	11	0	1	0	0.846154	1	3	5		0		2	2	1	2	0.230769	0.272727
61.0	4.21	9.5	9.9	3961	1.24	1.5	19	9	0.8	0	1	300	6	0	13	3900	39	9	8	0.888889	8	4	0	0	0	0.5		3	1		0					0	0	0
34.0	0.98	9	11.2	3982	1.34	0.7	17.3	4	0.8	0	1	300	6	0	15	4500	39	9	7	0.777778	0										0					0	0
12.0	0.59	6.1	5.3	2976	1.14	2.8	19.9	12	1.6	0	2	300	8	0	11	3300	38	9	9	1	0
21.0	0.44	6.6	9.4	2351		8.2	10.6	12	1.6	0	2	150	8	0	11	1650	37	11	2	0.181818	7	4	0	0	0	0.571429	3		1	1	0			1		0	0.5	0.25
22.0	0.46	5	6.9	933	0.5	11.4	10.9	3	4.22	0	1	225	8	0	11	2475	36	2	2	1	2	2	0	0	0	1		2		2	0					0	1	1
36.0	0.31	5.1	8.1					7	4.22	0	1	150	8	1	9	1350	36
12.27	0.21	1.38	6.6	985.3	0.42	0.58	12.68	3		0	2	200	8	0	8	1600	37	10	10	1	10	9	1	0	0	0.9	8	1			0	4	5		1	6	0.7	0.777778
22.12	0.29		3.23					7		0	2	225	8	1	7	1575	37
62.92	0.57	5.4	10.3	4424	1.5	2	23	10		0	1	225	8	0	11	2475	40	8	7	0.875	7	4	0	0	0	0.571429	1	1	2		3					0	0.428571	0.75
44.0	0.41	6.6	9.4	4799.9	1.47	1.9	12.9	6		0	1	150	8	0	12	1800	40	22	15	0.681818	15	6	1	0	1	0.4		1	3		0			3		0	0	0
37.0	0.78	4	6.3	1462	0.82	1.4	12.7	3	4.96	0	2	200	8	0	10	2000	37	11	9	0.818182	9	8	0	0	1	0.888889	3	1	6		0	1	2	4	2	1	0.333333	0.375
45.0	0.81	3.9	6	500	0.55	0.6	8.8	6	4.96	0	2	150	8	0	9	1350	36	12	10	0.833333	0										0					0	0
35.0	0.39	4.7	6.4	606	0.47	2.9	17.9	6	0.99	0	1	300	1	0	10	3000	37	2	2	1	2	2	0	0	0	1		1	1	2	0					0	1	1
48.0	0.33	3.8	4.1	1472	0.85	1.8	24.4	6	0.99	0	2	200	1	0	11	2200	36	4	4	1	4	4	0	0	0	1		4		2	0					0	0.5	0.5
29.42	0.44	6.5	10.3	1788	1.65	5.9	21.9	3	2.04	0	2	300	1	0	11	3300	37	9	9	1	9	8	0	0	0	0.888889	4	3		2	0		2	2		2	0.444444	0.5
29.0	0.98	7.4	12.5	1011	1.29	19.3	19.4	9	2.04	0	1	225	1	0	13	2925	37	1	0	0	0										0					0
43.2	0.17	5.4	10.5	1480	0.54	3.4	27.7	9	1.47	0	1	300	8	0	10	3000	42	5	4	0.8	4	4	0	0	0	1	3	1			0		2	2		0	0	0
22.0	0.21	10	18.4					7	1.47	0	1	300	8	1	8	2400	42
28.0	1.34	8.82	7.32	831	1.58	2.2	14	4	0.5	0	2	300	8	0	11	3300	38	6	4	0.666667	4	3	0	0	0	0.75	1	1	1	1	1					0	0.5	0.666667
18.9	0.79	4.23	6.38	1400	1.06	3.3	18.8	6	0.5	0	2	225	8	0	10	2250	38	6	6	1	6	3	1	0	0	0.5	2		1	1	0			1		0	0.166667	0.333333
78.0	0.85	3.5	7.7	2229	1.74	4.6	16.7	12	1.27	0	1	225	10	0	10	2250	40	9	6	0.666667	0
27.0	0.22	3.8	6.4	2304	0.7	0.45	12.9	12	1.27	0	1	225	10	0	11	2475	39	13	11	0.846154	0										0					0	0
63.0	0.64	3.5	7.8	1672	0.89	0.9	17	4	0.72	0	2	300	8	0	10	3000	39	14	7	0.5	7	6	0	0	0	0.857143	1		2	1	0		2			2	0.428571	0.5
50.0	0.61	4.4	7.3	1375	1.27	1.4	19.6	6	0.72	0	2	300	8	0	9	2700	38	7	3	0.428571	3	2	0	0	0	0.666667	2			1	1					0	0.666667	1
57.0	0.24	5.5	9.8	1336	0.53	1.4	9.4	10	1.21	0	2	150	8	0	10	1500	40	8	8	1	8	5	0	0	0	0.625	3	2			0	1	2	2		2	0.25	0.4
42.0	0.32	3.9	6.8	1354	0.91	0.8	9	6	1.21	0	2	150	8	0	11	1650	40	11	11	1	11	10	0	1	0	0.909091	6	2	2	1	0		3	3		3	0.363636	0.4
53.0	0.47	6.8	6.2	698	0.52	23.3	2021-08-17	10	1.11	0	1	300	6	0	8	2400	42	1	1	1	1	1	0	0	0	1	1				0			1		0	0	0
36.0	0.98	10.8	12.4	435	0.2	3.2	15.6	10	1.11	0	2	200	6	0	8	1600	42	1	1	1	1	1	0	0	0	1					0					0	0	0
45.0	0.33	9.6	16.7	550	0.47	5.3	14.9	6	0.55	0	2	150	9	0	7	1050	36	2	1	0.5	1	1	0	0	0	1	1			1	0					0	1	1
42.0	2.04	12	26.2	577	1.54	31.4	43.6	7	0.55	0	2	200	9	1	9	1800	36
24.0	0.42	8.7	8.3	2049	0.86	9.8	25.1	11		0	2	300	1	0	9	2700	38	7	6	0.857143	6	2	0	0	0	0.333333	2			2	0					0	0.333333	1
35.0	0.54	10.1	10.3	1175	0.66	4.7	19.7	6	1.99	0	2	225	1	0	9	2025	37	4	4	1	4	4	0	0	0	1		1	2	1	0					0	0.25	0.25
78.0	1.43	5.12	6.8	3529	1.3	2	5	6	3.05	0	1	225	1	0	10	2250	40	5	4	0.8	4	2	0	0	2	0.5	2				0		1	1	2	0	0.5	1
60.0	0.4	4.8	5	2309	1.45	3.78	12.6	6	3.05	0	2	225	1	0	10	2250	39	14	9	0.642857	9	6	0	0	0	0.666667	3	2	1		0		2	3	1	1	0.222222	0.333333
38.0	1.4		5.2	2342	0.63	1.5	12.6	3		0	2	200	1	0	10	2000	33	10	7	0.7	7	4	0	0	1	0.571429	4				0			4	2	1	0.428571	0.75
68.0	1.1	4	6.5	1238	0.7	1	11.8	6	0.7	0	2	200	1	0	8	1600	33	9	7	0.777778	7	4	0	1	0	0.571429	2	1	1	2	1					0	0.428571	0.75
51.0	0.87	6.6	10.5	1742	1.69	6.8	16.8	4		0	1	300	10	0	12	3600	38	8	6	0.75	6	6	0	0	0	1		5		3	2					0	0.833333	0.833333
82.0	0.54	5.6	7.5	1436	1.83	7.4	16.9	4	0.03	0	2	200	10	0	10	2000	37	3	3	1	3	3	0	0	0	1	1	2		3	0					0	1	1
47.0	0.39	5.6	7.9	3497	0.43	6.8	23.2	4		0	1	300	3	0	9	2700	41	11	7	0.636364	7	4	0	2	1	0.571429	1			1	0					0	0.142857	0.25
62.0	0.21	7.4	7	2828	0.5	3.6	21.2	6	2.51	0	1	300	3	0	8	2400	40	6	3	0.5	6	5	0	1	0	0.833333		3	2	1	1					0	0.666667	0.4
30.0	0.54	4.1	4.2	1598	1.53	0.7	26.6	10	1.02	0	1	300	6	0	12	3600	39	8	7	0.875	7	7	0	0	0	1	1	5			0		3	1		1	0.142857	0.142857
32.0	0.81	4.1	5.7	1105	1.88	0.5	17.6	10	1.02	0	2	225	6	0	10	2250	39	9	7	0.777778	7	6	0	0	0	0.857143	3	1	1		0			3		0	0	0
61.0	0.17	6.4	4.9	1341	0.7		35	5		0	1	225	1	0	13	2925	41	4	3	0.75	3	2	0	0	0	0.666667		2		2	0					0	0.666667	1
55.57	0.3	11.1	17.9	630	0.33	6.7	34	9		0	2	200	1	0	8	1600	41	0
30.0	0.42	6.2	13.7	2044	1.07	3.3	23.2	4	2.85	0	1	300	3	0	10	3000	40	8	5	0.625	5	4	0	0	1	0.8	3		1	1	2					0	0.6	0.75
76.0	0.45	4.7	8.9	1810	1.36	1.9	20	6	2.85	0	2	200	3	0	9	1800	40	3	2	0.666667	2	2	0	0	0	1	1	1		1	1					0	1	1
48.6	0.71	4.98	8.13	2168	0.9	2.45	16.11	6	0.76	0	1	150	1	0	10	1500	41	8	8	1	8	3	0	0	1	0.375	1		2	2	0					0	0.25	0.666667
44.0	0.44	7.2	10.1	1671	0.8	1.27	18.06	9	0.76	0	2	200	1	0	10	2000	40	5	4	0.8	0										0					0	0
45.0	0.2	7.2	10.7	340	0.2	35.29	18.27	8	0.36	0	2	200	8	0	8	1600	40	2	0	0	0
44.0	0.5	12.2	11.6	987	0.5	13.8	21.9	6	0.36	0	2	200	8	0	11	2200	40	11	6	0.545455	6	4	1	0	0	0.666667	1	1	2		0		1	3	1	0	0.166667	0.25
26.0	0.55	5.0	7.8	913	0.12	0.9	21.5	6	0.06	0	1	300	3	0	9	2700	41	3	3	1	3	3	0	0	0	1	2		1	1	1					0	0.666667	0.666667
30.0	0.36	5.3	10.3					7	0.06	0	2	200	3	1	10	2000	41
59.0	0.39	4.6	5.8	2381	3.03	2	25.1	10	3.02	0	1	300	8	0	10	3000	39	8	6	0.75	6	5	0	0	0	0.833333		4	1		0					0	0	0
46.0	0.24	3.8	5.2	5364	1.49	0.9	13.6	10	3.02	0	1	225	8	0	11	2475	38	7	5	0.714286	5	4	0	0	0	0.8		3	1		0		1	2	1	1	0.4	0.5
25.2	0.54	5.9	8.6	3380	1.1	7	19	4	2.96	0	2	300	2	0	10	3000	37	17	16	0.941176	16	12	0	0	0	0.75	6	4	2		0		8	1	1	4	0.3125	0.416667
26.1	0.37	7	8.7	1060	0.59	5.1		6	2.96	0	2	150	2	0	10	1500	37	4	4	1	4	3	0	0	0	0.75		2	1	1	0			1		0	0.25	0.333333
74.0	0.06	3.2	3.7	2008	1.31	0.8	27.4	4		0	1	300	8	0	10	3000	39	7	5	0.714286	5	4	0	0	0	0.8	3		1	2	1					0	0.6	0.75
35.8	0.54	4.9	9.29	2072	1.11	1	34.2	6		0	1	300	8	0	10	3000	39	6	6	1	6	3	0	0	0	0.5	2	1		1	2					0	0.5	1
65.0	2.3	10.4	10.10	1375	0.92	9.5	28.6	6	1.13	0	1	225	3	0	10	2250	39	5	4	0.8	4	3	1	0	0	0.75			3	3	0					0	0.75	1
43.0	1.29	7.1	10.7	1343	1.13	5.8	26.9	6	1.13	0	2	200	3	0	11	2200	38	5	5	1	5	3	0	1	1	0.6		1	1	1	0					0	0.2	0.333333
20.53	0.6	5.83	6.69	1165	0.91	6.3	7	6	2.48	0	2	200	1	0	10	2000	36	6	5	0.833333	5	5	0	0	0	1	3	1			0	2	1	1	2	1	0.6	0.6
13.3	0.81	2.5	5.56	125	0.9	2.5	10	7	2.48	0	1	112.5	1	1	14	1575	39
43.0	0.71	5.3	5.4	4725	1.86	3	10.4	6	7.24	0	1	187.5	6	0	9	1687.5	35	20	10	0.5	10	6	1	0	0	0.6	2	3	1		0		1		1	0	0.1	0.166667
54.0	0.85	5.5	5.4	2359	0.93	2.8	8.9	9	7.24	0	1	150	6	0	13	1950	35	12	8	0.666667	8	6	1	0	0	0.75	3	1	2		0		1	1		0	0	0
5.0	0.05	1	4	380	0.43	1.2	24.3	4	0.16	0	2	225	3	0	14	3150	41	3	3	1	3	3	0	0	0	1		1	2	1	0					0	0.333333	0.333333
74.0	0.33	11.1	13.8	738	0.39	1.1	23.6	6	0.16	0	2	225	3	0	9	2025	40	5	3	0.6	3	3	0	0	0	1	3				0			1	1	0	0.333333	0.333333
23.0	0.47	1.8	5.8	1239	0.39	3.1	17.3	5		0	2	250	1	0	7	1750	34	4	2	0.5	2	2	0	0	0	1		1		1	0					0	0.5	0.5
32.0	0.52	1.7	7.5	754	0.46	2.1	9.6	6	1.41	0	2	150	1	0	8	1200	34	4	4	1	4	4	0	0	0	1	2	1	1	1	0			2		1	0.5	0.5
48.8	0.35	9.1	9.1	1307.5	2.5	2	16	10	4.69	0	2	225	6	0	10	2250	40	8	5	0.625	5	3	1	0	1	0.6	1		2		0		1	1		0	0	0
57.1	0.54	5.8	6.5	1074	1.12	2.3	11.7	10	4.69	0	2	175	6	0	10	1750	40	5	5	1	5	4	0	1	0	0.8	3	1			0	1	2	1	1	1	0.4	0.5
65.0	2.2	4.2	2.5	643	0.4	3.1	14.3	6		0	1	225	3	0	11	2475	39	7	4	0.571429	4	4	0	0	0	1	2		1		0		2		1	0	0.25	0.25
16.0	0.6	8.7	4.6	1540	0.4	1.9	13.6	9		0	1	225	3	0	12	2700	39	1	1	1	1	0	1	0	0	0					0					0	0
82.0	0.05	8.7	10.5	1622	0.17	4.2	18.3	3	2.26	0	2	140	3	0	11	1540	40	5	5	1	5	4	0	0	0	0.8		2	2	2	0					0	0.4	0.5
53.0	0.21	7.4	9.8	1611	0.38	1.7	16.6	6	2.26	0	2	140	3	0	9	1260	40	10	10	1	10	8	1	0	0	0.8	4	2	2		0		1	3	2	1	0.3	0.375
38.0	0.33	5	6	2018	0.56	2	14	2		0	1	225	1	0	12	2700	37	12	8	0.666667	8	6	0	0	0	0.75		2	1	2	0					0	0.25	0.333333
23.0	0.36	4	5	703.6	0.33		10	6		0	1	150	1	0	9	1350	37	4	3	0.75	3	2	0	1	0	0.666667			2	2	0					0	0.666667	1
53.0	0.41	6.7	8.5	2220	0.62	4.8	15.5	6		0	1	225	1	0	11	2475	37	10	9	0.9	9	3	0	0	1	0.333333	2	1		1	2					0	0.333333	1
57.0	0.54	7.2	8.4	2139	0.96	2	13.7	6	1.18	0	2	187.5	1	0	11	2062.5	37	3	3	1	0										0					0	0
22.0	0.52	6.1	7.1	2157	0.35	6	13.1	3	1.55	0	1	300	8	0	11	3300	39	8	7	0.875	7	4	0	1	0	0.571429	2		1	1	0		2			0	0.142857	0.25
21.0	0.62	9.8	8.3	1997	0.81	4.6	13.2	6	1.55	0	2	200	8	0	11	2200	38	6	2	0.333333	5	2	0	1	0	0.4	1		1	1	0					0	0.5	0.5
98.13	0.22	5.1	6.8	1175	0.71	12.8	28.1	6	0.72	0	1	300	1	0	9	2700	42	3	2	0.666667	2	2	0	0	0	1	1		1	2	0					0	1	1
64.0	0.17	7.3	12.4	923.5	0.38	8.1	30.8	6		0	1	300	1	0	8	2400	42	2	2	1	2	1	0	1	0	0.5		1		1	0					0	0.5	1
99.7	0.26	4.2	6.1	578	1.7	5.5	25.0	6		0	1	225	3	0	7	1575	40	3	2	0.666667	2	2	0	0	0	1	1			1	0					0	0.5	0.5
41.6	0.25	3.5	4.6	1439	0.43	0.6	20.1	6		0	1	225	3	0	9	2025	40	9	6	0.666667	6	5	0	0	1	0.833333	4	1			0		1	1	1	0	0.166667	0.2
39.0	0.75	7.1	12.9	1986	1.48	8	18.4	9		0	2	300	1	0	10	3000	37	5	3	0.6	3	1	0	0	0	0.333333					0					0	0	0
68.0	0.77	6.4	8.7	1774	0.81	2.8	14.7	6	1.11	0	1	300	1	0	9	2700	37	2	2	1	2	2	0	0	0	1	1			1	0					0	0.5	0.5
69.0	1.37	9	4.9	1564	0.55	0.8	27.6	6	0.31	0	1	300	3	0	15	4500	40	9	9	1	9	2	0	0	0	0.222222	1		1	2	0					0	0.222222	1
74.0	0.38	9.5	7.1	1337	0.93	1.3	27.2	6	0.31	0	1	300	3	0	13	3900	40	7	5	0.714286	5	4	0	0	0	0.8	2	2			0	2	1	1	1	1	0.4	0.5
30.0	0.88	3.8	3.8	1197	0.81	1.2	6.4	6	2.01	0	2	225	9	0	10	2250	38	11	6	0.545455	6	1	0	0	0	0.166667	1			1	0					0	0.166667	1
22.0	0.91	2.9	4.1	1264	0.87	0.9	8.6	6	2.01	0	2	225	9	0	11	2475	38	10	8	0.8	8	8	0	0	0	1	8				0	3	1	4	1	4	0.625	0.625
18.0	0.6	8.7	12	745	0.6	4.4	18.0	4		0	2	225	8	0	10	2250	34	6	6	1	6	5	0	0	0	0.833333	3	2		1	4					0	0.833333	1
23.0	0.5	6.8	12	264	0.4	2.1	18	7	2.98	0	2	187.5	8	1	6	1125	34
102.0	0.36	6	4.3	1855	2?39	6.5	16.3	10		0	1	225	8	0	8	1800	39	6	6	1	6	5	0	0	1	0.833333	2	2			0	1	3			3	0.5	0.6
79.0	0.29	5.5	5.6	2400	1.06	5.6	17.2	6		0	1	225	8	0	9	2025	39	6	3	0.5	6	5	0	0	0	0.833333	1	1	1	1	1					0	0.666667	0.4
41.0	0.61	4.0	9.8					7	0.33	0	2	300	10	1	8	2400	36
25.0	0.71	5.4	11.2					7	0.33	0	2	300	10	1	8	2400	36
41.0	0.11	3.9	5.1	3312	0.58	1.0	8.9	4	5.03	0	2	150	2	0	11	1650	39	12	10	0.833333	10	9	0	0	0	0.9	5	4			0		5	2	1	1	0.2	0.222222
71.0	0.25	3.7	5.2					7	5.03	0	2	150	2	1	7	1050	39
57.0	0.48	6.3	10.4	1524	0.7	7.0	2.7	6		0	1	300	3	0	10	3000	40	3	3	1	3	2	0	0	0	0.666667	1			1	0					0	0.333333	0.5
41.0	0.8	5.9	8.9					7		0	1	225	3	1	7	1575	40
39.0	0.6			1396	2.17	1.4	26.1	10		0	2	200	8	0	14	2800	38	8	7	0.875	7	5	0	0	0	0.714286		4			0		2	1		1	0.142857	0.2
47.8	0.5	5.6	11.8	1272	0.54	1.34		4		0	2	150	8	0	11	1650	38	4	4	1	4	4	0	0	0	1	1	2	1		3					0	0.75	0.75
69.0	0.65	8.5	8.3	1648	0.64	16.9	30.2	2	1.63	0	1	225	1	0	10	2250	39	2	2	1	2	1	0	0	0	0.5	1			1	0					0	0.5	1
54.0	0.31	8.0	9.3	1699	0.53	7.5	19.3	6	1.63	0	2	150	1	0	8	1200	39	4	3	0.75	3	3	0	0	0	1	2	1		1	1					0	0.666667	0.666667
33.0	0.54	9.8	9.7	2419	0.77	2.8	11.4	12	4.49	0	2	200	8	0	13	2600	36	11	9	0.818182	0
38.0	0.72	10.4	9.0	881	0.62	7.2	8.42	12	4.49	0	2	150	8	0	14	2100	36	8	7	0.875	7	3	0	0	0	0.428571	2			1	1					0	0.285714	0.666667
29.0	0.15	5.8	5.4	3692	0.62	3.4	8.9	2	4.42	0	1	150	1	0	12	1800	38	3	2	0.666667	2	2	0	0	0	1	1	1		1	0		1			0	0.5	0.5
40.0	0.63	4.6	5.0	1490	0.5	1.5	6.1	6	4.42	0	2	150	1	0	10	1500	38	8	7	0.875	7	4	0	0	0	0.571429	2	1	1		0		1			1	0.142857	0.25
61.0	0.2	6.0	8.0					8		0	2	250	3	0	10	2500	38	15	9	0.6	0
55.8	0.5	3.6	9.0	2904.2	1	3.5	18.3	8		0	2	225	3	0	10	2250	38	5	4	0.8	0										0					0	0
71.0	1.38	8.4	5.0	918	0.69	1.3	14.6	4	1.17	0	1	300	1	0	10	3000	40	9	8	0.888889	8	7	0	0	0	0.875	3	1	3	2	3					0	0.625	0.714286
24.0	0.23	7.9	7.2	1610	0.44	1.1	19.1	10	1.17	0	1	300	1	0	13	3900	40	8	8	1	8	6	0	0	0	0.75	4	1	1		0		2	2	1	0	0.125	0.166667
38.0	0.68	6.2	3.8	2942	0.69	6.2	10.1	9	5.13	0	1	150	6	0	10	1500	39	0
6.5	0.5	7.8	6.0	2858	2.38	3.3	8.4	10	5.13	0	2	150	6	0	8	1200	38	6	5	0.833333	5	1	0	0	1	0.2	1			1	0					0	0.2	1
9.0	0.23	1.4	7.8	2390	0.56	1.5	10.2	12	4.85	0	2	175	4	0	9	1575	33	9	6	0.666667	0
63.0	0.28	8.2	7.0	2965	0.67	2.1	11.8	12	4.85	0	2	175	4	0	9	1575	33	10	5	0.5	0										0					0	0
41.0	1.12	3.4	7.9	2319	1.67	3.5	20.6	8	2.28	0	2	250	7	0	11	2750	37	21	16	0.761905	0
55.0	1.02	4.3	5.8	2852	1.82	2.3	23	8	2.28	0	2	200	7	0	11	2200	37	2	2	1	2	1	0	0	0	0.5	1			1	0					0	0.5	1
29.0	0.26	8.7	11.3	1326	0.36	2.5	14.1	10	2.01	0	2	300	8	0	9	2700	38	7	4	0.571429	6	2	0	0	1	0.333333	1	1			0	1	1			2	0.5	1
41.0	0.37	5.8	9.0	1237	0.64	0.4	8.9	6	2.01	0	2	150	8	0	12	1800	38	8	8	1	8	5	0	0	0	0.625	2	1	1		0					0	0	0
23.2	0.38	10.6	7.2	1464	0.67	3.4	25.9	6		0	2	300	8	0	11	3300	40	5	5	1	5	2	1	1	0	0.4	1	1		2	0					0	0.4	1
13.2	0.35	7.9	10.8					7		0	2	200	8	1	9	1800	40
52.0	0.3	5.4	7.1	2219	1.11	4.0	18.6	6	3.12	0	1	225	8	0	10	2250	36	7	5	0.714286	5	3	0	0	0	0.6	1		1	1	0			1		0	0.2	0.333333
72.0	0.34	6.7	6.0	1572	0.51	1.6	10.1	9	3.12	0	2	150	8	0	8	1200	36	8	8	1	8	2	0	0	0	0.25			2		0					0	0	0
89.0	0.13	4.8	6.0	2162	0.83	2.2	28	6	2.07	0	2	225	1	0	11	2475	39	5	4	0.8	5	4	0	1	0	0.8	2		2	1	1					0	0.5	0.5
89.0	0.24	6.3	6.7	1391	0.87	2.2	23.5	4	2.07	0	2	200	1	0	10	2000	38	5	4	0.8	4	4	0	0	0	1	4				0	1	1	1	1	2	0.75	0.75
50.0	0.07	6.3	11.1	3562	0.92	1.2	20.4	8	3.21	0	2	225	3	0	13	2925	39	11	7	0.636364	0
38.0	0.37	7.3	8.5	1528	0.55	0.4	19.7	8	3.21	0	2	200	3	0	15	3000	39	7	4	0.571429	4	2	0	1	1	0.5	1			1	0					0	0.25	0.5
52.0	0.45	6.7	5.0	3843	1.14	4.0	10.5	10	6.46	0	1	150	8	0	11	1650	38	16	13	0.8125	13	13	0	0	0	1	5	3	3		0		3	4		3	0.230769	0.230769
46.0	0.44	7.2	4.8	1303	0.18	2.8	8.0	6	6.46	0	1	112	8	0	12	1344	38	2	2	1	2	1	0	0	1	0.5	1				0		1		1	0	0.5	1
53.0	1.48	5.6	5.8	1141	0.3	3.61	9.94	3	1.09	0	2	300	1	0	8	2400	35	4	3	0.75	3	1	0	0	0	0.333333		1		1	0					0	0.333333	1
25.0	0.3	4.69	4.97	854	0.4	3.04	12.15	6		0	2	300	1	0	9	2700	35	3	3	1	3	3	0	0	0	1	2		1	3	0					0	1	1
33.0	0.25	2.0	6.4	1855	0.5	2.4		10		0	2	225	3	0	13	2925	40	10	6	0.6	6	6	0	0	0	1		1			1					0	0.166667	0.166667
40.0	0.11	2.4	5.6	2409	1.8	0.6		10		0	2	225	3	0	11	2475	40	6	6	1	6	5	0	0	1	0.833333	3		2		0	1			1	0	0.166667	0.2
61.0	0.36	7.6	6.8	1714	0.96	6.3	31.4	6	0.34	0	1	300	2	0	13	3900	38	4	3	0.75	3	3	0	0	0	1	3			1	2					0	1	1
43.0	0.51	10.0	8.0					7	0.34	0	2	200	2	1	7	1400	38
25.0	1.5	4.3	8.2	1016	1.3	9.0	19.0	6		0	1	300	9	0	9	2700	36	2	2	1	2	2	0	0	0	1	1	1		2	0					0	1	1
29.0	0.8	5.1	13.0					7		0	1	300	9	1	7	2100	36
34.0	1.27	7.2	6.6	2946	0.98	1.4	15.0	3		0	1	225	8	0	8	1800	32	12	10	0.833333	10	8	0	1	0	0.8	8				0	5	3		1	7	0.8	1
37.0	1.02	9.7	7.2	1217	1.1	2.6	12.6	7	4.84	0	1	150	8	1	8	1200	32
46.0	0.4	7.0	6.0	2767	1.0	3.0	11.0	9		0	2	175	9	0	10	1750	37	9	6	0.666667	6	0	0	1	0	0					0					0	0
27.0	0.4	6.0	6.0	528	0.2	0.5	5.7	6		0	2	125	9	0	9	1125	37	20	13	0.65	13	10	0	0	2	0.769231			2	1	0					0	0.0769231	0.1
23.0	0.78	4.9	0.78	1414	0.84	3.7	6.5	3		0	2	150	1	0	13	1950	37	19	15	0.789474	15	12	1	1	0	0.8	6	3	2		0		1	1	1	0	0.0666667	0.0833333
40.0	0.78	4.4	4.6	542	0.7	2.3	5.5	9	7.54	0	2	150	1	0	11	1650	36	9	9	1	9	5	0	0	0	0.555556			2		0					0	0	0
64.0	0.71	7.3	6.6	1678	0.44	1.2	17.2	8	0.58	0	1	300	7	0	9	2700	39	8	6	0.75	0
58.0	0.76	7.7	8.2	1003	1.25	9.8	21.9	8	0.58	0	2	225	7	0	10	2250	38	2	2	1	0										0					0	0
63.0	0.3	8.9	8.6	2281	0.89	5	22.5	6	0.24	0	1	300	8	0	8	2400	37	15	10	0.666667	0
72.0	0.6	8.4	9.1					7	0.24	0	1	300	8	1	7	2100	37
18.0	0.41	4.2	8.0	1981	0.78	3.6	18.1	9		0	2	300	1	0	12	3600	36	10	10	1	10	1	2	0	1	0.1			1		0					0	0	0
28.0	0.4	8.5	9.1					7	1.46	0	2	250	1	1	10	2500	36
56.0	0.26	3.8	6	1685	0.26	0.4	6.9	6	8.92	0	2	150	9	0	12	1800	34	7	7	1	7	4	0	1	1	0.571429		1	1	2	0					0	0.285714	0.5
47.0	0.36	6.2	7	188	0.2	0.9	6.3	7	8.92	0	2	100	9	1	11	1100	34
84.0	0.13	3.1	8.6	461	0.5	11.5	22.7	6	0.26	0	2	225	3	0	7	1575	38	3	2	0.666667	2	1	0	0	0	0.5		1		1	0					0	0.5	1
16.0	0.3	4.9	15.5	1039	0.75	4.7	25.6	6	0.26	0	2	200	3	0	12	2400	38	12	10	0.833333	10	8	0	0	1	0.8	2	2	4	2	2					0	0.4	0.5
51.0	1.05	4.4	3.2	3263	1.65	3.3	15.4	8		0	2	250	7	0	12	3000	36	12	8	0.666667	0
34.0	0.72	5.7	5.5	1997	1.12	2.9	17.8	8		0	2	200	7	0	10	2000	36	9	7	0.777778	0										0					0	0
37.0	0.28	8.2	7.6	2261	0.55	5.5	7.5	6		0	2	125	9	0	20	2500	36	10	9	0.9	9	8	0	0	0	0.888889	6		2	2	4					0	0.666667	0.75
46.0	0.41	6.8	5.8	348	0.41	4.3	9.0	7	5.47	0	1	150	9	1	13	1950	36
33.0	0.8	5.4	7.2	1362	1.68	1.1	22.4	8	1.8	0	2	250	3	0	10	2500	36	8	5	0.625	0
42.0	1.05	3.1	5.5	1117	2.71	0.1	21.4	8	1.8	0	2	250	3	0	10	2500	36	16	9	0.5625	0										0					0	0
75.0	0.5	6.1	12.1	2335	1.11	3.1	22.9	3	2.48	0	2	250	8	0	8	2000	34	10	10	1	10	8	1	1	0	0.8	1	5	2		0	4	2	1	1	5	0.6	0.75
49.0	0.26	4.1	8.9	1514	0.46	1.3	13.7	6	2.48	0	2	150	8	0	9	1350	33	7	6	0.857143	6	5	0	0	1	0.833333	2	2		1	2					0	0.5	0.6
67.0	0.13	6.6	7.2	1777	0.44	2.8	18.4	9	0.68	0	1	225	3	0	9	2025	38	5	2	0.4	2	1	0	0	0	0.5					0					0	0	0
77.0	0.32	7.9	11.7	2118	0.35	4.5	19.5	6	0.68	0	2	200	3	0	10	2000	38	5	3	0.6	3	3	0	0	0	1	3			1	0			1		0	0.333333	0.333333
14.0	0.83	9.8	6.6	3364	2.24	1.4	19.0	8	3.93	0	2	250	7	0	13	3250	37	20	19	0.95	0
25.0	0.55	9.3	6.8	1633	1.45	0.2	19.2	8	3.93	0	2	250	7	0	12	3000	36	11	11	1	0										0					0	0
36.0	1.19	5.5	5.0	1969	0.45	1.6	9.2	2	1.76	0	1	150	1	0	13	1950	36	9	9	1	9	4	0	0	0	0.444444	4				0		4		1	2	0.333333	0.75
27.0	0.1	4.0	5.7	1454	0.7	0.4	9.8	6	1.76	0	2	150	1	0	11	1650	36	13	10	0.769231	10	9	0	0	1	0.9	1	3	5		0	2				0	0	0
89.7	1.0	6.5	6.2	2082	1.2	1.9	16.5	12	4.44	0	2	250	4	0	9	2250	34	11	6	0.545455	0
35.0	0.9	4.6	6.3	1660	0.9	0.7	13.1	12	4.44	0	2	200	4	0	10	2000	34	11	4	0.363636	4	3	0	0	0	0.75	1		1	2	0					0	0.5	0.666667
34.0	0.46	12.0	8.7	4237	2.94	8.8	14.7	10	6.04	0	2	150	2	0	9	1350	35	17	13	0.764706	13	11	1	0	0	0.846154	6	3	3		0	1	7	2		6	0.461538	0.545455
26.0	0.77	12.6	8.4					7	6.04	0	1	150	2	1	9	1350	35
33.0	1.28	4.4	7.6	3206	2.28	1.5	15.8	10	1.97	0	2	200	6	0	11	2200	37	15	15	1	15	15	0	0	0	1	11	4			0	1	7	2		7	0.466667	0.466667
37.0	0.41	5.0	10.2	1291	1.7	3.1	10.7	10	1.97	0	2	200	6	0	10	2000	37	6	5	0.833333	5	3	0	0	0	0.6	2	1			0	2				2	0.4	0.666667
34.0	0.83	7.1	5.4	4214	1.64	2.2	23.4	8	3.29	0	2	225	7	0	11	2475	37	14	13	0.928571	0
31.0	0.74	7.8	6.7	2271	1.03	1.8	22.7	8	3.29	0	2	200	7	0	9	1800	36	8	8	1	8	4	1	0	0	0.5	4	1			0		1		1	0	0.125	0.25
63.0	1.04	6.0	6.7	1005	0.64	1.0	26.2	3	3.29	0	2	300	2	0	8	2400	35	3	1	0.333333	1	1	0	0	0	1	1			1	0					0	1	1
5.0	0.38	0.3	2.3	1178	1.07	0.9	22.7	13	3.29	0	2	250	2	0	11	2750	34	10	3	0.3	8	6	0	0	0	0.75					0	2	2	1	1	3	1.33333	0.666667
37.0	0.5	6.2	8.3	847	0.7	4.5	21.0	3	1.2	0	2	250	8	0	10	2500	32	4	3	0.75	3	3	0	0	0	1		3		1	0	2				2	1	1
29.0	0.5	6.9	8.2	551	0.59	1.2	20.2	5		0	2	250	8	0	8	2000	32	3	3	1	3	3	0	0	0	1	3				0			2	1	0	0.333333	0.333333
38.0	0.6	6.9	8.9	4862	2.8	1.2	40.9	9		0	1	300	1	0	11	3300	33	17	13	0.764706	13	7	0	0	0	0.538462	6	1			0	1	4	1		4	0.307692	0.571429
30.0	0.2	6.0	9.4	2342	1.1	1.7	21.0	6		0	1	225	1	0	10	2250	33	5	5	1	5	2	0	0	0	0.4	2				0		2		1	0	0.2	0.5
18.0	0.57	5.6	4.9	845	0.65	4.0	15.4	10	1.32	0	1	300	3	0	11	3300	39	5	5	1	5	4	0	0	0	0.8	3	1			0	1	2			3	0.6	0.75
22.0	0.64	6.4	6.9	1442	1.19	2.2	18.8	6	1.32	0	2	200	3	0	12	2400	39	4	4	1	4	4	0	0	0	1	3	1			0				1	0	0.25	0.25
40.0	0.81	9.0	6.5	3102	1.61	1.8	33.3	2	2.24	0	2	250	8	0	11	2750	36	7	6	0.857143	6	3	0	1	2	0.5		2	1		0		1		1	0	0.166667	0.333333
64.0	0.69	6.3	5.4	2246	1.2	1.4	38.7	6	2.24	0	2	200	8	0	11	2200	36	8	3	0.375	3	2	1	0	0	0.666667	1		1		0			1	1	0	0.333333	0.5
56.0	0.49	10.0	9.0	8428	1.07	0.5	36.3	10	1.98	0	1	300	8	0	11	3300	36	10	10	1	10	8	0	0	0	0.8	5	1	2		0	1	1	2		2	0.2	0.25
60.0	0.35	8.6	9.4	2066	0.56	1.3	31.9	6	1.98	0	1	225	8	0	9	2025	35	5	5	1	5	3	1	0	0	0.6	2	1		1	2					0	0.6	1
42.0	0.92	9.2	8.5	1304	1.58	1.4	19.7	3		0	2	300	5	0	10	3000	34	5	4	0.8	4	2	0	1	0	0.5	1	1		1	1					0	0.5	1
59.0	0.54	6.3	9.4	2001	1.46	1.2	22.3	6		0	1	300	5	0	8	2400	34	2	1	0.5	0										0					0	0
45.0	0.57	6.1	7.6	2063	0.68	0.9	16.2	8	1.79	0	2	250	7	0	12	3000	36	6	5	0.833333	0
49.0	0.48	5.5	8.5	2245	1.29	1.0	15.9	8	1.79	0	2	250	7	0	11	2750	36	8	5	0.625	5	4	1	0	0	0.8	2	2			0			3	2	0	0.4	0.5
71.0	0.23	5.2	7.8	3387	0.6	3.7	20.8	6	1.85	0	1	300	8	0	9	2700	39	9	6	0.666667	6	5	0	0	0	0.833333	3	1	1	1	2					0	0.5	0.6
43.0	0.3	5.9	6.7	2285	0.6	2.4	12.3	4	1.85	0	2	200	8	0	9	1800	39	14	8	0.571429	8	7	0	0	0	0.875	5		1		0		3	3	1	0	0.125	0.142857
38.0	0.69	4.2	7.4	1450	0.64	7.9	31.0	6	0.62	0	1	300	3	0	10	3000	39	7	6	0.857143	7	3	0	3	0	0.428571	2	1		1	2					0	0.5	1
51.0	0.55	4.1	11.8					7	0.62	0	1	300	3	1	9	2700	39
47.7	0.25	3.7	8.0	2440	0.56	4.1	20.6	6	1.59	0	1	300	2	0	9	2700	38	7	7	1	7	6	0	0	1	0.857143	1	1	4	1	2					0	0.428571	0.5
44.9	0.14	4.5	9.5	1576	0.36	6.0	18.1	6	1.59	0	1	225	2	0	9	2025	38	1	1	1	1	1	0	0	0	1	1			1	0					0	1	1
35.0	0.5	6.2	10.0	1067	1.0	1.26	29.9	4	0.54	0	2	300	1	0	11	3300	35	2	2	1	2	2	0	0	0	1	2				0		1		1	0	0.5	0.5
25.0	0.5	6.61	10.34	1117	1.3	1.0	30.76	6	0.54	0	2	300	1	0	12	3600	35	7	7	1	7	7	0	0	0	1		4	2		0		1	5	2	0	0.285714	0.285714
10.0	0.28	0.2	1.6	1191.4	0.6	0.78	10	12		0	2	175	4	0	11	1925	31	20	7	0.35	0
8.0	0.24	0.4	0.7	1862.0	0.69	1.2	10.9	12		0	2	175	4	0	15	2625	31	26	11	0.423077	0										0					0	0
31.0	0.27	4.3	7.4	1677	1.1	1.7	8.5	10	6.27	0	2	150	8	0	10	1500	36	7	7	1	7	4	0	0	0	0.571429	2	2			0		1	1		0	0	0
46.85	0.17	6.0	8.1	773	0.37	1.6	8.1	10	6.27	0	2	150	8	0	10	1500	35	4	3	0.75	3	3	0	0	0	1	1	1	1		0	1				1	0.333333	0.333333
40.0	0.16	6.3	8.8	2434	0.41	2.1	32.0	10	1.48	0	1	300	6	0	9	2700	38	9	6	0.666667	6	3	0	0	2	0.5	2		1		0					0	0	0
35.0	0.16	5.1	7.5	1530	0.74	2.7	15.0	10	1.48	0	2	200	6	0	10	2000	38	5	4	0.8	4	4	0	0	0	1		4			0					1	0.25	0.25
17.0	0.2	8.2	13.0	1982	1.3	4.3	21.8	3		0	1	300	6	0	10	3000	32	4	4	1	4	4	0	0	0	1	1	1			0		1		1	0	0.25	0.25
31.0	0.2	7.5	9.0	1937	0.55	1.4	22.5	6		0	1	225	6	0	9	2025	31	7	4	0.571429	4	3	0	0	0	0.75	1	1			0			1	1	0	0.25	0.333333
42.0	0.3	3.9	18.0	899	0.6	1.4	20.0	12	4.98	0	2	200	4	0	8	1600	30	3	3	1	0
51.0	0.9	4.8	13.0	499	0.31	0.4	18.6	12	4.98	0	2	200	4	0	7	1400	30	5	5	1	0										0					0
47.0	0.42	5.9	7.3	3326	1.76	3.7	22.4	10	1.25	0	1	300	8	0	11	3300	37	7	5	0.714286	5	4	0	0	0	0.8			3		0					0	0	0
39.0	0.47	9.4	12.9	1407	0.42	3.1	21.3	10	1.25	0	1	300	8	0	11	3300	37	7	2	0.285714	2	2	0	0	0	1			2		0					0	0	0
47.0	0.4	5.0	10.0	1983	3	3	14	10		0	2	225	6	0	11	2475	36	1	1	1	1	1	0	0	0	1					0					0	0	0
31.6	0.37	4.8	8.71	1792.37	1.2	0.6	16.7	10		0	1	225	6	0	12	2700	36	6	6	1	6	4	1	0	0	0.666667	1	1	1		0		2			1	0.166667	0.25
83.0	0.76	7.3	9.2	1533	1.05	7.5	19	10	0.85	0	2	200	1	0	9	1800	37	7	6	0.857143	6	6	0	0	0	1	3		2		3					0	0.5	0.5
54.0	0.38	7.6	5.9	1340	0.34	1.4	15.3	4	0.85	0	2	200	1	0	10	2000	37	9	9	1	9	8	0	0	1	0.888889	3	3	2		0		4	2	2	2	0.444444	0.5
16.0	0.7	0.2	2.5	2096	1.92	1.9	18.3	8	1.49	0	2	250	7	0	10	2500	35	11	11	1	0
14.0	0.96	2.1	5.1	2753	2.69	1.4	17.9	8	1.49	0	2	250	7	0	12	3000	35	10	9	0.9	0										0					0	0
36.0	0.16	8	7	2571	0.81	21	2.2	4	1.71	0	1	225	1	0	9	2025	38	13	11	0.846154	11	9	0	0	0	0.818182	5	3	1		0		3	4	1	1	0.181818	0.222222
58.0	0.37	7.4	6.4	2064	0.84	1.3	17	6	1.71	0	2	180	1	0	8	1440	38	8	5	0.625	5	4	0	0	0	0.8		4	1		2					0	0.4	0.5
73.0	0.3	9	7	1310	0.83	10.6	27	4	0.57	0	1	225	8	0	10	2250	39	5	5	1	5	4	0	0	1	0.8		2	1	2	1					0	0.6	0.75
64.0	0.05	12	7.9	1568	0.32	4	24.5	5	0.57	0	2	200	8	0	9	1800	38	14	10	0.714286	10	6	0	0	0	0.6		1	4		2					0	0.2	0.333333
59.0	0.22	8.6	7.8	3717	1.76	3.2	36.4	10		0	1	375	6	0	10	3750	38	6	4	0.666667	4	4	0	0	0	1	4				0		3			1	0.25	0.25
18.0	1.1		7.8	1151	1.87	1.8		10		0	1	300	6	0	9	2700	38	10	7	0.7	7	3	0	0	0	0.428571		1	1		0			2		1	0.142857	0.333333
27.0	0.22	4.9	6.1	2860	1.18	2.3	10.8	9	6.49	0	1	150	9	0	10	1500	36	16	9	0.5625	9	7	0	0	2	0.777778			2		0					0	0	0
15.0	0.21	4.4	5.3	3239	1.43	1.1	10	6		0	2	150	9	0	9	1350	35	7	4	0.571429	4	1	0	0	1	0.25	1			1	0					0	0.25	1
18.0	0.38	3.4	6.4	3205	0.97	3	9.8	2	2.63	0	2	225	9	0	13	2925	36	11	11	1	11	10	1	0	0	0.909091	4	2	2		0	1	2	1	2	1	0.272727	0.3
35.0	0.15	9.5	6.8	2840	0.8	5.3	12.4	6	2.63	0	1	225	9	0	10	2250	36	5	2	0.4	2	0	1	0	0	0				1	0					0	0.5
97.0	0.49	4.8	6.1	1487	0.43	14	28.1	6	0.62	0	1	300	3	0	11	3300	38	5	5	1	5	4	0	0	0	0.8	2	1		1	2					0	0.6	0.75
45.0	0.86	6	14.5					7	0.82	0	1	300	3	1	7	2100	38
31.0	0.12	4.8	8.4	1818	0.73	3.9	27.7	9		0	1	300	8	0	12	3600	40	4	2	0.5	2	0	0	0	0	0					0					0	0
11.0	0.13	5.1	11.0	914	0.66	2.2	28.1	6		0	2	250	8	0	12	3000	40	5	3	0.6	3	1	0	0	0	0.333333	1			1	0					0	0.333333	1
19.0	0.1	6.8	13	5627	0.46	3.4	21.8	8	2.38	0	1	300	7	0	12	3600	38	9	8	0.888889	0
44.0	0.1	8	12	1446	1	0.1	13	8		0	2	225	7	0	15	3375	38	8	6	0.75	6	1	0	1	1	0.166667					0					0	0	0
23.2	1.5	5.67	8.82	823	1.61	31.17	12.34	10		0	1	300	8	0	9	2700	38	3	2	0.666667	2	2	0	0	0	1	1				1					0	0.5	0.5
20.0	0.72	6.1	11.3	1277	1.55	3	26.67	9		0	1	300	8	0	10	3000	37	6	3	0.5	3	0	0	0	0	0					0					0	0
41.0	0.9	4.9	6	2187	1.37	4.9	10.7	6		0	2	150	1	0	9	1350	36	12	12	1	12	10	0	2	0	0.833333	1	4	2	1	0	1	3			2	0.25	0.3
39.0	0.69	7.2	6.7	1424	0.93	3	8.5	10		0	2	112.5	1	0	11	1237.5	35	6	6	1	6	6	0	0	0	1	1	2	1		3					0	0.5	0.5
40.0	1.23	8.5	7.9	1947	1.43	11	25.7	6	0.29	0	2	300	1	0	12	3600	32	4	4	1	4	2	1	0	0	0.5	1	1		2	0					0	0.5	1
20.0	0.73	5.1	7.9	1461	1.56	2.5	30.8	6	0.29	0	2	300	1	0	12	3600	31	2	2	1	2	2	0	0	0	1	1		1	1	0					0	0.5	0.5
39.0	0.3	7.2	14.8	2331	0.97	0.9	19.7	10	1.66	0	2	200	8	0	12	2400	34	7	6	0.857143	6	6	0	0	0	1	3	3			0		4			1	0.166667	0.166667
12.0	0.4	6.9	9	1617	0.99	2.1	13	6	1.66	0	2	200	8	0	9	1800	34	6	5	0.833333	5	3	0	0	0	0.6	2		1	2	0					0	0.4	0.666667
48.0	0.54	9.3	7.4	2685	0.8	3.9	6.9	6	5.39	0	2	112.5	1	0	13	1462.5	34	9	8	0.888889	8	5	0	0	2	0.625	4				0			2	1	1	0.25	0.4
39.0	0.8	10.2	7.2					7	5.39	0	2	112.5	1	1	10	1125	34
50.0	0.28	5.63	6.08		0.21	1.96	10.08	10	5.54	0	2	225	9	0	15	3375	38	14	10	0.714286	10	10	0	0	0	1		2	2		2					0	0.2	0.2
58.0	0.11	7.08	8.02					7	5.54	0	1	225	9	1	10	2250	38
14.0	0.36	4.7	8.3	1743	0.44	5.3	15.6	4	1.45	0	1	225	9	0	11	2475	34	4	2	0.5	2	2	0	0	0	1		1	1	2	0					0	1	1
19.0	0.48	3.8	6.1	1408	0.47	4.2	8.9	6	1.45	0	1	150	9	0	22	3300	34	9	6	0.666667	6	3	0	0	0	0.5		2		2	0					0	0.333333	0.666667
48.0	0.26	3.3	6.6	4981	1.26	2.9	23.5	10	1.48	0	1	300	8	0	10	3000	37	22	20	0.909091	20	17	0	0	2	0.85	9	6	2		0	5	2	4		8	0.4	0.470588
43.0	0.2	5.3	6.8	1240	0.44	2.3	12.5	9	1.48	0	2	200	8	0	9	1800	37	1	0	0	0										0					0
48.0	0.3	8.8	9.8	1170	0.38	9.6	23.1	5	0.68	0	1	300	1	0	9	2700	39	2	2	1	2	2	0	0	0	1	1	1		2	0					0	1	1
40.0	0.4	8.3	12.3	862	0.21	2.1	17.5	9	0.68	0	2	225	1	0	9	2025	39	3	1	0.333333	1	1	0	0	0	1		1			0					0	0	0
41.0	0.43	6.7	7.4	3776	1.8	1.1	14.7	10	1.27	0	2	150	1	0	10	1500	35	9	7	0.777778	7	3	0	1	0	0.428571	3				3					0	0.428571	1
31.0	0.41	7.6	8.1	2072	1.32	1.1	15.3	11	1.27	0	2	150	1	0	10	1500	35	9	6	0.666667	6	1	0	0	0	0.166667	1			1	0					0	0.166667	1
24.0	0.15	5	7.5	4128	0.669	4.7	16	4	2.77	0	1	225	1	0	10	2250	39	10	5	0.5	5	3	0	0	0	0.6	1	2		1	1					0	0.4	0.666667
30.0	0.07	5.5	7.6	1916	0.97	4	10.8	6	2.77	0	2	150	1	0	10	1500	38	10	6	0.6	6	2	0	0	0	0.333333		1	1	1	0					0	0.166667	0.5
33.0	0.69	4.1	4.77	3691	1.42	2	13.1	6	1.97	0	2	250	8	0	9	2250	34	11	7	0.636364	7	5	0	0	2	0.714286	1	2	1		0	1	2		2	0	0.285714	0.4
35.0	0.5	3.6	6.2	2892	1.05	0.5	18.7	9	1.97	0	2	200	8	0	10	2000	34	5	3	0.6	3	1	0	0	0	0.333333	1			1	0					0	0.333333	1
32.0	0.16	12	7.5	2281	0.59	2.2	12.5	10	4.9	0	1	150	6	0	11	1650	39	15	9	0.6	9	7	0	1	0	0.777778	3	3	1		0	1	4			0	0	0
25.0	0.11	11	7	2904	1.47	0.8	15.3	10	4.9	0	1	150	6	0	10	1500	39	18	10	0.555556	10	8	0	0	1	0.8	3	4	1		0		2	1		0	0	0
16.0	0.08	4.9	16.3	494	0.2	3	15	10		0	2	200	6	0	7	1400	35	2	2	1	2	2	0	0	0	1		2			0		1	1		2	1	1
23.2	0.21	3.89	10.65					7		0	2	200	6	1	7	1400	35
56.0	0.45	5.2	9.3	2774	0.65	3.8	28.3	3	1.21	0	1	300	1	0	11	3300	37	6	4	0.666667	4	4	0	0	0	1	3			2	0		1			1	0.75	0.75
56.0	0.43	4	7.2	2339	0.84	5	27.2	6	1.21	0	1	300	1	0	10	3000	37	16	10	0.625	10	8	0	0	0	0.8	4	4			0	2	4			2	0.2	0.25
41.0	0.31	5.8	6.7	5634	0.84	2.5	14.2	10	2.15	0	1	225	8	0	11	2475	36	19	17	0.894737	17	15	1	1	0	0.882353	8		6		0	1	6	1		4	0.235294	0.266667
51.0	0.33	5.5	8.5	1978	0.66	1.5	17.2	10	2.15	0	2	200	8	0	10	2000	36	7	3	0.428571	6	3	1	0	0	0.5		2	1		0		1		1	0	0.333333	0.333333
26.0	0.07	9.2	10.4	757	0.68	13.5	15.8	10	0.45	0	2	200	8	0	10	2000	38	1	1	1	1	0	0	0	0	0					0					0	0
66.0	0.05	3.5	7.1	319	0.05	1.2	11.7	6	0.45	0	2	200	8	0	8	1600	37	8	7	0.875	7	7	0	0	0	1	4	1	1		0			1		0	0	0
73.0	0.28	4.9	5.7	2718	0.49	7	31.5	6	1.34	0	1	225	2	0	8	1800	39	10	8	0.8	8	7	0	0	1	0.875	3	2	2		0		1	1	1	0	0.125	0.142857
57.0	0.21	4.2	5.8	2765	0.52	2.6	25.8	10	1.34	0	1	225	2	0	8	1800	38	12	7	0.583333	12	6	0	0	1	0.5	3		2		3					0	0.428571	0.5
5.0	0.3	1	4	1669	1.63	0.1	27.22	10	3.23	0	2	250	10	0	11	2750	34	12	12	1	12	10	0	0	0	0.833333	3	2	3		0			3		3	0.25	0.3
23.8	0.75	10.3	10	1139	1.6	0.4	29.5	10	3.23	0	2	200	10	0	10	2000	34	13	9	0.692308	13	6	1	1	0	0.461538	2	1	2		0	1	1			2	0.222222	0.333333
58.0	4.72	5.6	4.2	413	0.63	13.8	21.9	7	0.36	0	2	225	8	0	15	3375	34	0
19.0	0.53	3.5	6	296	0.5	3.4	15.2	6	0.36	0	2	225	8	0	11	2475	34	3	2	0.666667	2	2	0	0	0	1		2		2	0					0	1	1
39.0	1.09	5.4	7.0	3372	2.05	2.2	12.1	3	3.33	0	2	150	8	0	10	1500	34	21	17	0.809524	17	13	0	1	1	0.764706	9	2			0	4	2		1	4	0.294118	0.384615
37.0	0.97	6.1	6.7	1423	1.4	0.3	9.5	6	3.33	0	2	150	8	0	11	1650	33	4	2	0.5	2	1	0	0	1	0.5	1			1	0					0	0.5	1
66.0	0.22	4	8.7	1481	0.32	11.1	17.6	2	2.48	0	1	225	1	0	9	2025	38	7	6	0.857143	6	4	0	0	1	0.666667	3		1	1	2					0	0.5	0.75
49.0	0.29	7	8.2					6	2.48	0	2	200	1	0	10	2000	37	12	5	0.416667	5	4	0	1	0	0.8	3	1		2	2					0	0.8	1
38.0	1.36	4	4.7	569	2.7	1	19.6	10	2.45	0	2	200	8	0	9	1800	34	11	3	0.272727	3	2	0	0	0	0.666667	1				0			1		1	0.333333	0.5
40.04	1.23	3	6	1082	1.2	1	12.4	6	2.45	0	2	150	8	0	8	1200	34	2	2	1	2	2	0	0	0	1	1	1		1	0					0	0.5	0.5
7.0	0.53	2	6.3	767	2.06	0.1	28.6	8	2.36	0	2	200	7	0	11	2200	34	12	9	0.75	0
27.0	0.92	7.4	8.8	938	2.23	0.1	22.6	8	2.36	0	2	200	7	0	12	2400	34	4	4	1	4	4	0	0	0	1	1	2	1		0		2	1	1	0	0.25	0.25
54.0	0.48	5.4	11.1	2463	0.91	8.5	26.6	9	0.62	0	1	225	1	0	11	2475	37	2	2	1	2	1	0	0	1	0.5			1		0					0	0	0
30.0	0.48	7.3	15.4	2123	1	6.8	26.6	6	0.62	0	2	200	1	0	11	2200	36	3	2	0.666667	2	1	0	0	0	0.5		1		1	0					0	0.5	1
39.0	0.38	9	13.1	1789	0.28	2.3	28.1	6	0.72	0	1	300	1	0	10	3000	38	4	4	1	4	2	0	0	0	0.5	2			1	0					0	0.25	0.5
59.0	0.32	7.6	11.9	1659	0.54	4	21.6	6	0.72	0	2	225	1	0	11	2475	38	1	1	1	1	1	0	0	0	1	1			1	0					0	1	1
46.0	0.91	3.83	12.1	2843	1.28	3.43	26	2	0.76	0	1	300	3	0	10	3000	37	9	7	0.777778	7	4	0	0	0	0.571429	1	1	1	2	0					0	0.285714	0.5
70.0	1.21	3.8	14.5	3023	2.02	1.28	16.6	10	0.76	0	2	225	3	0	13	2925	36	9	7	0.777778	0										0					0	0
38.0	1.0	6.5	8.1	2577	1.26	1	17	3		0	2	225	9	0	10	2250	38	19	15	0.789474	15	9	0	1	0	0.6	4	1	3	1	4					0	0.333333	0.555556
45.0	0.37	7	9					7		0	2	150	9	1	9	1350	38
22.0	0.36	6.7	8	1550	0.1	0.4	12	3		0	1	225	1	0	10	2250	36	18	14	0.777778	14	6	0	2	0	0.428571	3	1	1		0		2	2	1	2	0.214286	0.5
23.0	1.39	5.7	8.7	1504	0.98	0.2	12.3	6		0	1	225	1	0	13	2925	35	9	4	0.444444	4	1	0	0	0	0.25				1	0					0	0.25	1
27.0	0.4	8.6	8.3	1558	0.5	1.9	17.7	8		0	2	200	7	0	13	2600	37	8	8	1	8	6	0	0	2	0.75		2	3	1	0					0	0.125	0.166667
59.0	0.3	5.1	6					7		0	2	200	7	1	7	1400	37
81.0	0.27	4.6	8.8	1719	1.71	0.6	26.6	10	1.33	0	2	250	1	0	10	2500	36	10	7	0.7	7	3	0	0	0	0.428571	2	1			3					0	0.428571	1
60.0	0.28	5.5	12.9	1719	0.92	1.5	23.8	9	1.33	0	1	225	1	0	10	2250	35	8	3	0.375	3	1	0	0	0	0.333333			1		0					0	0	0
31.0	0.63	6.4	6.4	2657	0.93	1.5	11.1	6	4.09	0	2	150	1	0	11	1650	34	16	11	0.6875	11	2	0	0	1	0.181818	1		1		0	1			1	0	0.0909091	0.5
38.0	0.67	7.2	8	2191	0.95	1.2	11.6	6	4.09	0	2	150	1	0	12	1800	33	19	14	0.736842	14	10	0	0	0	0.714286	2	4	2	1	6					0	0.5	0.7
39.0	0.79	3.5	4.8	1970	1.11	3	12.2	3	6.69	0	2	225	1	0	10	2250	32	16	11	0.6875	11	6	0	2	2	0.545455	1	4	1	2	2					0	0.363636	0.666667
25.0	0.65	5.6	6	385	0.78	1	7.7	7	6.69	0	2	137.5	1	1	12	1650	32
63.0	0.16	3.7	9.9	1288	0.25	2.1	27.6	6	0.93	0	1	225	3	0	12	2700	37	5	5	1	5	2	0	0	0	0.4	1		1	1	0					0	0.2	0.5
93.0	0.92	2	5.1					7	0.93	0	1	225	3	1	9	2025	37
12.0	0.31	6	9.7	1793	1.28	4.4	31.1	10	2.48	0	2	300	8	0	12	3600	35	6	6	1	6	6	0	0	0	1	3	2	1		0		1	2		2	0.333333	0.333333
24.0	0.62	9.5	11	2600	1.45	1.8	25.5	10	2.48	0	2	225	8	0	11	2475	35	7	3	0.428571	3	1	0	0	1	0.333333	1			1	0					0	0.333333	1
52.0	0.48	2	7.2	1865	0.97	1.3	10.5	9		0	2	150	8	0	9	1350	35	0
50.0	0.41	2.5	6	1779	0.64	1.5	7.7	4		0	2	150	8	0	9	1350	34	4	4	1	4	4	0	0	0	1	2		2	1	2					0	0.75	0.75
52.0	0.1	14	8.6	5780	0.65	1.8	19.1	6	4.04	0	1	150	8	0	11	1650	37	16	14	0.875	14	11	0	0	2	0.785714		4	7	1	3					0	0.285714	0.363636
6.0	0.34	9	5.9	2349	1.01	1.09	13.11	6	4.04	0	2	90	8	0	11	990	37	9	6	0.666667	6	1	1	0	1	0.166667			1	1	0					0	0.166667	1
37.0	0.59	12	10.5	1420	0.2	3.3	23.9	6	1.08	0	1	300	1	0	8	2400	37	5	4	0.8	4	4	0	0	0	1	1	1	2	2	0					0	0.5	0.5
38.0	0.06	10.7	9	780	0.27	2	18.6	6	1.08	0	2	225	1	0	9	2025	37	9	6	0.666667	6	4	0	0	1	0.666667	1	1	1	1	2					0	0.5	0.75
44.0	0.7	0.1	1	983	0.7	0.1	10	9		0	1	150	9	0	11	1650	34	2	2	1	2	0	0	0	0	0					0					0	0
45.0	0.62	0.3	2.2	843	0.61	0.1	9.1	5		0	1	150	9	0	12	1800	34	3	1	0.333333	1	1	0	0	0	1	1				0		1		1	0	1	1
25.0	0.6	6	6	3810	1	3.2	13.4	3	5.63	0	2	200	9	0	12	2400	35	5	4	0.8	4	4	0	0	0	1	4				0	1	1	1	1	1	0.5	0.5
25.0	0.4	2.9	0.4	1196	0.8	2	11	6	5.63	0	2	150	9	0	17	2550	34	10	7	0.7	7	5	0	0	1	0.714286	1	5			0			2	1	0	0.142857	0.2
35.0	0.25	4.9	7.2	2081	0.81	7.1	24.9	10	0.36	0	1	300	6	0	10	3000	35	5	5	1	5	4	0	0	0	0.8	1	1	2		0		1	1		1	0.2	0.25
42.7	0.3	3.1	0.3	2586	0.9	3.4	16.3	10	0.36	0	2	225	6	0	10	2250	35	4	3	0.75	3	3	0	0	0	1		3			0		1	1		0	0	0
70.0	0.41	9.3	7.6	4354	0.5	4.9	19	10		0	1	187.5	6	0	10	1875	36	27	20	0.740741	20	16	1	0	1	0.8	7	6	3		0	3	4			3	0.15	0.1875
25.0	0.2	12	8					10		0	2	150	6	0	10	1500	36	9	5	0.555556	9	7	1	1	0	0.777778	3	2	2		0		2	1	1	0	0.2	0.142857
42.0	0.47	14.3	8.9	1181	0.66	4.5	11.4	6	2.44	0	2	250	1	0	9	2250	34	11	8	0.727273	8	4	0	0	0	0.5		4		2	0		1	1		1	0.375	0.75
28.0	0.35	15.1	8.5	1138	0.59	17	16.2	6	2.44	0	2	225	1	0	10	2250	33	5	5	1	5	3	0	0	2	0.6	1	2		1	1					0	0.4	0.666667
42.0	0.2	4.1	7.6	443	0.4	0.35	14	4	0.1	0	2	225	8	0	11	2475	36	3	2	0.666667	2	2	0	0	0	1			2	1	0					0	0.5	0.5
20.0	0.8	2.6	0.8	139	0.5	1.5	14	7	0.1	0	2	200	8	1	9	1800	36
24.0	0.37	6.4	5.1	2573	0.34	0.9	16.5	3	3.18	0	1	225	2	0	11	2475	37	9	8	0.888889	8	5	0	0	0	0.625	1	1	3	1	1					0	0.25	0.4
34.0	0.74	7.7	5.3	2362	0.43	0.4	14.9	6	3.18	0	1	225	2	0	11	2475	36	7	6	0.857143	6	4	1	0	0	0.666667	1	3			4					0	0.666667	1
29.0	0.4	9.4	15	1550	0.4	1.7	17.9	10		0	1	300	6	0	8	2400	38	7	7	1	7	5	0	1	0	0.714286	5				0			3		1	0.142857	0.2
45.0	0.4	7.8	11.2	2270	0.7	5.5	22	10		0	1	300	6	0	10	3000	38	7	7	1	7	7	0	0	0	1	5	1	1		0		2	4		0	0	0
58.4	3.22	6.6	4.3	2839	0.81	1.32	18.3	6		0	2	225	1	0	12	2700	37	11	8	0.727273	8	3	1	0	2	0.375	2			1	1					0	0.25	0.666667
35.8	0.05	5.5	6.8	1830	0.57	1	15.9	9		0	2	200	1	0	12	2400	37	13	0	0	0										0					0
25.0	0.4	4.23	10.21	820	0.5	0.9	22.4	6	1.14	0	2	300	1	0	11	3300	34	4	3	0.75	3	1	0	0	1	0.333333		1		1	1					0	0.666667	2
25.0	0.4	3	9	664	0.6	1	21	6	1.14	0	2	250	1	0	13	3250	34	8	7	0.875	0										0					0	0
46.0	0.57			2538	1.22	1.5	27.2	6	0.23	0	2	300	8	0	10	3000	33	9	6	0.666667	6	4	1	1	0	0.666667	1		3	1	0					0	0.166667	0.25
48.0	0.48	4.2	10.4	1734	1	1.8	24.3	6	0.23	0	2	300	8	0	10	3000	33	8	4	0.5	4	1	0	0	0	0.25			1		0					0	0	0
41.0	0.72	6.1	8.9	3909	1.81	0.8	18.9	6	1.21	0	2	200	8	0	10	2000	33	19	17	0.894737	17	17	0	0	0	1	7	6	3		0	4	2	6	1	6	0.411765	0.411765
31.0	0.49	6	7.3	1344	1.21	2	12.4	4	1.21	0	2	150	8	0	9	1350	33	8	8	1	8	6	1	0	0	0.75	5	1			0	3	2	1		0	0	0
14.0	0.89	10.6	17.6	825	0.87	6.2	14.2	9	0.28	0	1	150	3	0	13	1950	37	2	2	1	2	0	1	0	0	0					0					0	0
30.0	1.17	7.4	13.3					7	0.28	0	2	225	3	1	7	1575	37
72.0	0.2	2.9	5.5	2992	1.03	0.6		8		0	1	225	3	0	10	2250	38	12	12	1	0
30.0	0.29	4.5	8.3	3811	1.7	0.7	1.7	8		0	2	200	3	0	12	2400	38	12	10	0.833333	0										0					0	0
38.0	0.3	6.03	11.7	1328	0.6	5.22	12.66	6		0	1	225	8	0	9	2025	33	7	7	1	7	4	0	1	2	0.571429		1	2	1	0					0	0.142857	0.25
48.0	0.3	3.62	7.91	1282	0.9	3.4	11.5	6		0	2	150	8	0	10	1500	33	6	6	1	6	3	0	1	1	0.5		1	2	1	0			1		0	0.166667	0.333333
15.0	0.21	5.7	4.6	6208	1.72	4.7	13.5	10	3.81	0	1	225	8	0	10	2250	37	33	16	0.484848	16	13	0	0	0	0.8125		8	3		7					0	0.4375	0.538462
29.0	0.2	4.6	5	5751	1.53	2.3	13.8	10	3.81	0	1	225	8	0	10	2250	36	12	11	0.916667	11	10	0	0	0	0.909091	8	1	1		0		4	1	1	1	0.181818	0.2
45.0	0.18	6.1	6.1	5404	0.98	1.8	20.8	10	1.62	0	1	300	8	0	10	3000	38	18	18	1	18	13	1	0	1	0.722222	9	3	1		0		10			5	0.277778	0.384615
26.0	0.32	6.6	10.8	573	0.2	4.7	21.1	7	1.62	0	2	200	8	0	13	2600	38	3	3	1	3	3	0	0	0	1	3				0		2			0	0	0
86.6	0.2	7.7	5.2	3893	1.38	2	9.8	12	6.27	0	2	150	4	0	10	1500	35	18	18	1	0
24.1	0.2	2.9	4.7	514	0.71	0.1	8.6	12	6.27	0	2	150	4	0	11	1650	35	15	14	0.933333	0										0					0	0
61.0	0.85	7	9.5	2639	0.31	3.4	26.3	3	0.38	0	1	300	8	0	10	3000	36	7	4	0.571429	4	3	0	0	1	0.75		1	2	1	0		2			0	0.25	0.333333
54.0	0.37	8.1	0.37	975	0.19	5	35.3	9	0.38	0	2	200	8	0	9	1800	36	15	13	0.866667	13	8	1	1	1	0.615385	5	2	1		0	2	3	2		1	0.0769231	0.125
58.0	0.19	5.3	7.4	3840	0.36	2.6	10.1	6	3.71	0	2	150	1	0	11	1650	35	16	14	0.875	14	6	0	1	6	0.428571	2	1	2		0	1	1	1	1	0	0.0714286	0.166667
60.0	0.35	7.7	8.9	5488	1.31	3.1	11	4	3.71	0	2	150	1	0	11	1650	34	15	11	0.733333	11	8	1	0	1	0.727273	2	3	2		0	1		2	1	2	0.272727	0.375
66.0	0.26	6.7	7.5	1902	0.67	12.8	22.7	3	0.76	0	2	225	1	0	9	2025	36	5	5	1	5	3	0	0	1	0.6	3			1	2					0	0.6	1
53.0	0.31	3.7	4.8	2317	0.95	3.8	17.2	6	0.76	0	2	225	1	0	8	1800	35	7	5	0.714286	5	3	0	0	1	0.6	1	1		1	1					0	0.4	0.666667
24.0	1.7	3.5	4.4	2972	0.74	0.9	13.2	3	2.23	0	1	225	8	0	8	1800	34	7	5	0.714286	5	4	0	0	0	0.8		2	1	1	0			1		0	0.2	0.25
31.6	0.5	4.1	6.3	1681	0.5	1.1	9.6	5	2.23	0	1	150	8	0	10	1500	34	5	4	0.8	4	4	0	0	0	1	2	2			0	1	1	1	1	1	0.5	0.5
66.0	0.25	3.8	6.4	2859	1.69	3	28.6	10	1.64	0	2	250	1	0	9	2250	37	11	6	0.545455	6	4	0	0	0	0.666667	2		2		2					0	0.333333	0.5
40.0	0.3	5	6.2	2131	1.05	3.43	24.8	6	1.64	0	2	250	1	0	8	2000	37	10	4	0.4	4	2	1	0	1	0.5	2			2	0					0	0.5	1
66.0	0.15	11.4	5.6	2181	0.41	8.5	11.1	6	3.32	0	1	150	8	0	8	1200	38	4	4	1	4	3	0	0	0	0.75	3				0		1	1	2	0	0.5	0.666667
54.0	0.16	6.9	4.9	1954	0.41	0.6	11.7	6	3.32	0	2	150	8	0	9	1350	37	10	7	0.7	7	1	0	0	0	0.142857	1				0		1		1	0	0.142857	1
43.0	0.2	6.9	5.8	2628	0.97	9.4	24.1	8	1.78	0	2	225	7	0	10	2250	36	15	11	0.733333	0
48.0	0.3	6	6	1200	0.59	1.4	16.9	8	1.78	0	2	225	7	0	10	2250	35	8	6	0.75	0										0					0	0
16.34	0.47		5	6899	1.81	3	16.1	10		0	2	200	6	0	10	2000	34	15	11	0.733333	11	6	1	0	1	0.545455	1	2	2		2		1			0	0.181818	0.333333
16.0	0.5	5	5	4303.92	1.4		12	10		0	2	150	6	0	10	1500	34	8	8	1	8	5	0	0	0	0.625	3	2			0	2	1			1	0.125	0.2
51.0	0.82	7.8	8.5	4990	1.5	6.4	14.8	12	3.62	0	2	187.5	8	0	10	1875	32	17	13	0.764706	0
51.0	0.82	3.5	6.9	596	1.02	4.2	11.2	12	3.62	0	2	150	8	0	11	1650	31	7	6	0.857143	6	2	0	0	0	0.333333	1	1		1	1					0	0.333333	1
11.0	0.05	2.9	5.2	1558	0.24	4.4	14.2	3	4.78	0	1	150	9	0	16	2400	36	5	3	0.6	3	2	0	0	0	0.666667		2			0		2		1	1	0.666667	1
14.0	0.05	3	4.9					7	4.78	0	2	150	9	1	16	2400	36
51.0	1.35	5.9	10.8	1622	1.31	4.9	14.5	6	2.58	0	1	225	5	0	11	2475	32	6	5	0.833333	5	4	0	0	0	0.8	1	1	2	1	0		1			1	0.4	0.5
38.0	0.66	4.7	7.9					7	2.58	0	2	200	5	1	8	1600	32
63.0	0.91	9.7	7.8	6436	1.95	2	15	3	1.79	0	1	225	8	0	10	2250	32	16	15	0.9375	16	11	0	1	1	0.6875	5	4	2		0	1	5	2	1	3	0.266667	0.363636
71.0	0.69	5.5	6.4	3643	1.43	1.2	17.4	6	1.79	0	1	225	8	0	9	2025	31	37	12	0.324324	12	10	0	0	0	0.833333	4	3	1		0	1	3	2		3	0.25	0.3
56.0	1.45	6.4	6.5	2988	0.94	2	22.9	3	2.46	0	2	300	8	0	10	3000	34	15	10	0.666667	10	6	0	2	1	0.6	5	1			0	2	2	1	1	3	0.4	0.666667
35.0	0.45	7.8	9.7	294	0.31	0.4	10.7	6	2.46	0	2	150	8	0	11	1650	34	7	4	0.571429	7	4	0	1	1	0.571429	3	1			0			3		0	0	0
56.0	2.18	11	7.7	1328	0.57	1	20.3	3	2.47	0	1	150	8	0	14	2100	33	8	6	0.75	6	4	0	0	0	0.666667	2		2		0		3		1	2	0.5	0.75
41.0	0.41	8.4	10.1	1320	0.56	0.4	15.6	6	2.47	0	2	150	8	0	12	1800	32	5	5	1	5	3	0	0	0	0.6	1	1		1	1					0	0.4	0.666667
28.0	0.37	3.4	5.6	270	0.23	3.7	32.2	7		0	1	300	2	0	10	3000	35	0
50.0	0.49	5.8	8.7	1010	0.3	3.1	23.8	9		0	1	300	2	0	8	2400	35	2	1	0.5	1	1	0	0	0	1					0					0	0	0
59.0	0.21	3.6	8.8	1471	0.43	1.5	22.1	8	2.32	0	2	225	10	0	9	2025	35	6	5	0.833333	0
33.0	0.79	6.2	8.2	635	0.67	1.1	18.2	8	2.32	0	2	225	10	0	10	2250	35	6	6	1	0										0					0	0
56.0	0.19	6.3	8.5	2494	0.55	1.2	10.9	10	3.18	0	1	375	5	0	10	3750	36	3	2	0.666667	2	1	0	0	0	0.5		1			1					0	0.5	1
28.0	0.16	0.3	0.7					7	3.18	0	1	300	5	1	7	2100	36
25.0	0.57	3.9	5.8	1480	1.72	1	24.8	3	3.16	0	2	225	1	0	9	2025	29	5	5	1	5	5	0	0	0	1	3			2	0					0	0.4	0.4
52.0	0.77	5.7	5.9	806	1.25	2.2	19.8	7	3.16	0	2	187.5	1	0	7	1312.5	28	9	5	0.555556	5	4	0	0	0	0.8	1	1	2	1	0					1	0.4	0.5
60.3	1.04	4.7	7	2054	1.53	4.5	19.4	10		0	1	300	6	0	9	2700	34	8	7	0.875	7	7	0	0	0	1	5	1	1		0		1	5		0	0	0
56.7	1.28	4.7	7.1	2442	1.5	2	20	10		0	2	200	6	0	11	2200	34	5	2	0.4	4	2	0	1	0	0.5	1			1	0					0	0.5	0.5
24.0	0.5	4.01	7.4	1729	1.01	0.6	14.13	6	2.45	0	2	225	8	0	11	2475	37	19	16	0.842105	16	14	0	0	2	0.875	4	3	5		0		3	3	1	1	0.125	0.142857
29.7	0.98	3.46	8.25	730.5	0.57	0.35	11.29	5	2.45	0	2	200	8	0	10	2000	36	8	8	1	8	4	1	0	0	0.5		2	1		0			1	1	0	0.125	0.25
35.0	0.2	5.9	9.5	1398	0.56	3.6	19.9	5	0.71	0	2	225	10	0	10	2250	35	4	3	0.75	3	2	0	1	0	0.666667		1	1	1	0					0	0.333333	0.5
55.0	0.21	9.3	10.7	440	0.31	12.1	15.3	9	0.71	0	2	200	10	0	10	2000	35	1	1	1	1	0	0	1	0	0					0					0	0
48.0	0.29	5.2	9	1361	0.65	2.3	26	10		0	1	300	6	0	9	2700	34	7	2	0.285714	2	2	0	0	0	1	1		1		0			2		0	0	0
54.0	0.3	6	8	1604	0.45	0.6	17	10		0	2	200	6	0	9	1800	34	7	6	0.857143	6	4	0	0	0	0.666667	4				0		2			2	0.333333	0.5
68.0	0.1	1.3		2463	0.8	4.69	23.08	8		0	2	225	3	0	12	2700	36	17	5	0.294118	0
21.0	0.26	6.5	8.9					7		0	2	225	3	1	8	1800	36
33.0	0.53	5.1	9.8	3031	0.68	1.4	19	9	2.97	0	1	225	1	0	13	2925	33	14	11	0.785714	11	1	0	0	7	0.0909091					0					0	0	0
47.0	0.34	6.9	9.2	1263	0.59	0.7	13	9	2.97	0	2	150	1	0	12	1800	33	9	7	0.777778	7	2	0	0	0	0.285714					0					0	0	0
57.0	0.23	7.8	6.6	6353	0.76	10.5	11.2	10	9.35	0	1	150	9	0	10	1500	35	22	12	0.545455	12	11	0	0	1	0.916667		2	6		2					0	0.166667	0.181818
61.0	0.23	5.6	6.7	1458	0.33	1.4	7.2	10	9.35	0	2	100	9	0	9	900	35	8	6	0.75	6	4	0	1	0	0.666667	1	2	1		3					0	0.5	0.75
44.0	0.2	12	17	1522	0.8	7	26	6	1.11	0	2	225	1	0	9	2025	32	5	5	1	5	3	0	0	0	0.6			1	1	1					0	0.4	0.666667
63.0	0.38	9.6	11.1	1874	1.34	4.77	22.81	5	1.11	0	2	200	1	0	9	1800	32	7	7	1	7	4	0	0	1	0.571429	5				0		1	3	1	0	0.142857	0.25
27.0	0.31	7.4	7.4	2190	0.74	1.2	22.7	10	3.08	0	1	300	6	0	12	3600	34	6	6	1	6	3	0	0	1	0.5	1		2		0		3			1	0.166667	0.333333
20.0	0.24	8.6	7.3	1705	0.6	3	22	10	3.08	0	2	250	6	0	9	2250	34	5	5	1	5	4	1	0	0	0.8	1	1	1	1	0					0	0.2	0.25
38.0	0.9	7.38	7.59	1473	1.3	0.88	27.3	10		0	2	300	6	0	11	3300	34	4	4	1	4	2	0	0	0	0.5	1		1		0			1		0	0	0
53.0	0.46	5.44	3.05	1607	0.74	0.91	24.5	10		0	1	300	6	0	9	2700	34	5	5	1	5	2	0	0	0	0.4	2				0		2			0	0	0
21.0	0.74	6.2	6.6	1913	1.05	2.2	13.3	3	2.13	0	2	300	8	0	8	2400	31	9	7	0.777778	8	3	0	0	0	0.375	3			1	2					0	0.428571	1
23.0	0.75	5.2	8	1071	0.82	2.8	6.8	6	2.13	0	2	150	8	0	14	2100	30	3	3	1	3	2	0	0	0	0.666667	1	1		1	1					0	0.666667	1
44.0	0.4	8	8.1	4730	1.2	0.3	15.0	10		0	1	225	6	0	15	3375	33	22	21	0.954545	21	9	0	0	7	0.428571	1	3	3		0		1			1	0.047619	0.111111
30.5	0.4	7	8.5	722	0.8	0.22		10		0	2	200	6	0	13	2600	33	14	13	0.928571	13	7	0	0	5	0.538462		3	4		0			2		0	0	0
59.0	0.14	5.9	7.2	3264	1.9	1.9	22.8	8	0.77	0	1	300	7	0	12	3600	35	10	7	0.7	0
46.0	0.44	3.7	3.3	1787	1.73	1.7	22.3	8	0.77	0	1	300	7	0	13	3900	35	10	4	0.4	4	4	0	0	0	1	1	2	1	3	0					0	0.75	0.75
50.0	1.0	4.4	7.7	1695	0.2	0.38	16	2	1.33	0	1	225	6	0	9	2025	32	9	8	0.888889	8	8	0	0	0	1	4	3	1		0		5	1	2	2	0.5	0.5
38.0	0.6	5.2	11	3262	0.5	0.4	21	9	1.33	0	1	225	6	0	12	2700	32	11	7	0.636364	7	2	0	0	0	0.285714	2			2	0					0	0.285714	1
31.0	0.38	5.6	7.7	1190	0.3	2.6	11.9	12	0.94	0	2	300	8	0	11	3300	33	6	5	0.833333	0
24.0	0.44	5.8	7					7	0.94	0	2	200	8	1	15	3000	33
35.0	1.6	6.6	5.8	2642	1.83	4.2	9.3	3		0	2	125	9	0	10	1250	32	14	13	0.928571	13	9	0	0	1	0.692308	3	2	2	2	3					0	0.384615	0.555556
39.0	1.14	3	5.4	2377	1.99	3	7.1	6		0	2	112.5	9	0	10	1125	32	6	4	0.666667	4	3	0	0	0	0.75	1		1	1	0					0	0.25	0.333333
34.0	0.34	9.7	11.9	2200	0.3	6.2	19	5	2.09	0	1	300	1	0	11	3300	35	8	7	0.875	7	3	0	0	0	0.428571	2			1	1					0	0.285714	0.666667
25.0	0.46	7.9	13	1651	0.6	2	11.3	6	2.09	0	2	225	1	0	16	3600	34	5	4	0.8	4	2	0	0	0	0.5	2				0		1	1	1	0	0.25	0.5
31.0	0.34	8.8	7.1	3694	1.53	1.4	10.6	8	4.57	0	2	150	7	0	13	1950	35	9	5	0.555556	0
37.0	0.46	6.9	6	2171	1.54	1.7	10.6	8	4.57	0	2	150	7	0	10	1500	34	16	12	0.75	12	7	0	1	0	0.583333	2	4	1		0		3	2		0	0	0
13.0	0.28	3.3	4.8	1366	0.88	2.2	24.2	2	0.04	0	1	300	6	0	14	4200	33	3	3	1	3	1	0	0	0	0.333333	1				0	1			1	0	0.333333	1
40.0	0.49	4.6	6.9	2279	1.06	3.8	21.4	6	0.04	0	1	300	6	0	12	3600	33	3	3	1	3	3	0	0	0	1		2	1		0				1	0	0.333333	0.333333
53.0	0.4	6	10.5	2291	0.6	1.7	16	9	1.41	0	2	225	6	0	10	2250	33	10	9	0.9	9	1	0	0	0	0.111111			1		0					0	0	0
47.9	0.6	5.1	9.7	2420	0.9	2.82	14	6	1.41	0	2	200	6	0	0	0	32	8	7	0.875	7	2	1	0	1	0.285714	1				0		1		1	0	0.142857	0.5
62.0	0.4	9.2	8.7	1497	0.42	3.7	11.8	6	6.22	0	1	150	1	0	9	1350	35	8	7	0.875	7	7	0	0	0	1	1	6		1	0		4	2		4	0.714286	0.714286
64.0	0.73	9.4	8	2019	1.16	1.8	12.6	10	6.22	0	2	150	1	0	11	1650	34	5	4	0.8	4	2	1	1	0	0.5		2			2					0	0.5	1
42.0	0.76	5.9	7.2	5012	1.12	0.5	8.6	10	12.1	0	2	150	1	0	13	1950	32	22	20	0.909091	20	14	0	1	1	0.7	13				0	1	9	1		10	0.5	0.714286
32.0	0.41	4.6	7.1	1542	0.55	0.8	8.2	6	12.1	0	2	125	1	0	12	1500	32	3	3	1	3	2	0	0	0	0.666667	2			2	0					0	0.666667	1
23.0	1.4	4.5	5.6	1050	1.28	1.1	9.5	6	4.01	0	2	200	9	0	10	2000	33	4	4	1	4	2	0	0	0	0.5	1	1		1	1					0	0.5	1
48.0	1.13	2.9	2.1	195	1.59	0.6	8.1	7	4.01	0	2	175	9	1	7	1225	33
53.0	0.37	7.6	8.2	3909	0.74	3.5	13.7	6	2.33	0	2	175	8	0	9	1575	32	8	7	0.875	7	7	0	0	0	1	2	3	2		0	1	2	1	2	1	0.428571	0.428571
58.0	0.22	5.2	7.4	2731	0.46	2.8	11.6	6	2.33	0	2	150	8	0	10	1500	32	8	5	0.625	5	5	0	0	0	1	2	1	1		0		1		2	0	0.4	0.4
67.0	0.18	9.2	11.3	1021	0.54	23.1	19.1	6	1.32	0	2	225	8	0	10	2250	35	5	4	0.8	4	2	0	0	1	0.5	2			2	0					0	0.5	1
45.0	0.44	8.3	9.6	477	0.29	2.6	10.3	6	1.32	0	2	225	8	0	10	2250	35	3	3	1	3	2	0	0	0	0.666667	1		1	2	0					0	0.666667	1
39.0	0.65	3.8	6.8	3357	1.09	6.2	9.3	4	1.44	0	1	150	8	0	10	1500	31	13	12	0.923077	12	8	0	1	2	0.666667		2	6	2	2					0	0.333333	0.5
51.0	0.41	4.4	9.4	1550	0.46	1.51	10.1	4	1.44	0	1	150	8	0	9	1350	31	5	3	0.6	3	2	0	0	0	0.666667		2		2	0					0	0.666667	1
38.0	0.5		8.7	1974	0.9	1.7	16	6		0	2	150	1	0	12	1800	33	9	9	1	9	8	0	0	0	0.888889	5	3			0		1	1	1	0	0.111111	0.125
44.0	0.5	3.4	7.6	1132	0.5	0.6		6		0	2	150	1	0	9	1350	33	7	5	0.714286	5	4	0	1	0	0.8	1	2		1	2					0	0.6	0.75
28.0	0.54	6	7.8	2008	0.72	3.9	16.4	6	2.48	0	2	225	6	0	10	2250	30	10	10	1	10	9	0	0	1	0.9	6	3	1		0	1	3		1	4	0.5	0.555556
30.0	0.7	6.8	8.6	1787	0.96	1.5	12.1	9	2.48	0	2	150	6	0	10	1500	30	8	8	1	8	3	0	0	2	0.375	3				0		1	2		0	0	0
62.0	1.5	3.6	9.3	2278	0.65	1.77	12.1	3		0	1	225	6	0	9	2025	33	12	7	0.583333	7	5	0	0	0	0.714286	3	2			0		2	1	1	0	0.142857	0.2
34.3	0.79	8.72	8.4	1650	0.99	0.85	14.7	4		0	2	200	6	0	11	2200	32	14	6	0.428571	6	5	0	0	0	0.833333	2	2	1		0		3		1	0	0.166667	0.2
40.0	0.38	9.9	9.4	2602	0.51	2.4	13.8	6	5.43	0	1	0	8	0	11	0	34	4	4	1	4	3	1	0	0	0.75	3				0		2	1	1	3	1	1.33333
44.0	0.41	9	8.8	1485	0.7	4.2	11.4	6	5.43	0	2	150	8	0	9	1350	33	7	7	1	7	7	0	0	0	1	1		4	1	0		1	2		1	0.285714	0.285714
27.0	0.39	9.5	7.2	2197	0.61	4.3	16	3	1.06	0	2	225	1	0	9	2025	32	8	4	0.5	4	2	0	0	0	0.5	2			1	1					0	0.5	1
20.0	0.46	11	10	2094	0.68	4.8	11.7	6	1.06	0	2	150	1	0	13	1950	31	7	6	0.857143	6	4	0	0	1	0.666667	1		3		0		1		1	0	0.166667	0.25
43.0	0.43	6.7	8	2753	0.71	1.9	16.8	11	2.57	0	1	225	8	0	12	2700	34	10	9	0.9	9	5	0	0	3	0.555556	2		3	1	1					0	0.222222	0.4
46.0	0.35	6.2	8.3	1693	0.59	1.7	11.1	6	2.57	0	2	150	8	0	11	1650	34	17	10	0.588235	0										0					0	0
26.0	0.6	5.2	5.4	4341	1.3	3.5	18.7	9	2.72	0	1	225	1	0	9	2025	30	40	31	0.775	31	27	0	0	0	0.870968	14	7	4		0	5	6	8		14	0.451613	0.518519
25.0	0.5	5.4	5.8	1018	0.7	3.3	9.3	6	2.72	0	1	150	1	0	12	1800	29	9	7	0.777778	7	7	0	0	0	1	6	1			0		5	1	1	4	0.714286	0.714286
41.0	0.18	7.1	5.8	2273	0.37	1	11.6	10	1.52	0	2	150	6	0	10	1500	33	9	8	0.888889	8	6	0	1	0	0.75	2	1	1		0		1	1		1	0.125	0.166667
37.0	0.22	5.9	6	1913	0.77	1	14.1	10	1.52	0	2	150	6	0	9	1350	33	28	28	1	28	9	0	0	1	0.321429	3	3			0		1	2	1	0	0.0357143	0.111111
65.0	0.29	8.1	6.6	5343	1.15	4	18.8	10	1.62	0	1	225	3	0	10	2250	36	17	12	0.705882	12	11	1	0	0	0.916667	3	4	2		0		1	6		2	0.166667	0.181818
85.0	0.35	7.8	6.1	2379	0.4	1.7	11.9	10	1.62	0	2	150	3	0	10	1500	35	3	3	1	3	3	0	0	0	1	1	2		2	1					0	1	1
50.9	0.23	7.1	12.6	3247	1.09	4.3	17.8	10		0	2	225	1	0	10	2250	35	4	3	0.75	3	1	0	0	0	0.333333	1				1					0	0.333333	1
51.0	0.35	7.6	12.4	2314	1.29	1.9	14.6	4		0	2	225	1	0	12	2700	34	8	6	0.75	6	3	0	3	0	0.5	1	1	1	1	1					0	0.333333	0.666667
49.0	1.19	3.9	6.9	1723	0.88	2.2	8.9	3		0	2	150	1	0	8	1200	30	8	5	0.625	5	3	0	0	0	0.6		3		1	2					0	0.6	1
47.0	0.62	4.4	6.3	1343	0.54	1.3	9.3	9		0	2	150	1	0	9	1350	30	9	7	0.777778	7	0	0	0	0	0					0					0	0
50.0	0.55	2.7	7.9	1405	1.02	0.54	23.46	2		0	2	300	1	0	11	3300	31	11	9	0.818182	9	4	1	0	0	0.444444		1	3	2	0					0	0.222222	0.5
64.0	0.85	6	8.06	1317	1.1	1.29	25.1	6		0	2	300	1	0	9	2700	30	6	6	1	6	5	0	0	1	0.833333	5				0		2			0	0	0
66.0	0.52	7.8	6.7	3795	0.89	6.3	15.4	6	1.42	0	2	225	8	0	9	2025	36	14	11	0.785714	11	8	0	1	1	0.727273		3	4	1	0					1	0.181818	0.25
75.0	0.28	9.3	9.9	2833	0.84	5.7	23.7	4	1.42	0	2	200	8	0	10	2000	35	10	8	0.8	8	7	0	0	1	0.875		3	2	1	1					0	0.25	0.285714
49.0	1.82	7.12	9.29	1835	3	0.1	19	12	2.94	0	2	200	4	0	12	2400	29	26	21	0.807692	0
77.0	0.71	4.13	7.05	3897	1.73	1.3	17.3	12	2.94	0	2	200	4	0	9	1800	29	19	18	0.947368	0										0					0	0
27.0	0.5	6	8	2368	1.47	4.7	11.9	8	6.4	0	2	150	7	0	10	1500	32	14	9	0.642857	0
16.0	1.03	6.5	6.2	2281	1.22	0.9	12.9	8	6.4	0	2	150	7	0	11	1650	32	11	8	0.727273	0										0					0	0
51.0	0.61	5.7	5.9	5214	1.02	4.3	13.9	3	2.8	3	1	150	8	0	10	1500	31	14	8	0.571429	8	3	0	0	2	0.375		2	1	2	0					0	0.25	0.666667
47.0	0.46	6	6.1	1815	0.64	3.6	8.2	6	2.8	0	2	125	8	0	8	1000	31	9	3	0.333333	3	1	0	0	0	0.333333		1		1	0					0	0.333333	1
30.0	0.9	5.6	10.2	1506	1.22	3.9	18.9	3	1.53	0	2	300	5	0	11	3300	28	8	8	1	8	2	0	0	2	0.25		1	1	1	0					0	0.125	0.5
35.0	1.22	6.4	8.3	882	0.97	2.4	13.7	9	1.53	0	2	200	5	0	8	1600	27	5	4	0.8	4	3	0	0	0	0.75		1	1		0					0	0	0
36.0	0.45	9.2	7.4	3297	1.2	1.1	1.4	3	3.91	0	2	175	6	0	11	1925	32	10	8	0.8	8	6	0	0	1	0.75	6				0	6			1	0	0.125	0.166667
29.2	0.42	7.9	7	1168	2.1	6.9	10.6	10	3.91	0	2	150	6	0	11	1650	31	6	6	1	6	6	0	0	0	1	6				0	4	1			3	0.5	0.5
67.0	1.37	7.4	7.8	1526	1.05	0.9	12.7	10	0.95	0	2	150	8	0	9	1350	33	2	2	1	2	2	0	0	0	1	1		1		0			1		1	0.5	0.5
61.0	0.66	7.5	8.8	1440	0.87	1.1	9.2	6	0.95	0	2	150	8	0	6	900	32	8	5	0.625	5	5	0	0	0	1	2	2	1		0	1	1	1	1	3	0.8	0.8
31.0	0.41	4.4	6.3	2922	1.23	8.3	18.3	3	2.04	0	2	250	8	0	10	2500	33	14	11	0.785714	11	10	0	0	0	0.909091	9		1		0		6	1	1	5	0.545455	0.6
37.0	0.4	4.3	5.5	2010	1.01	3.7	11.4	6	2.04	0	2	150	8	0	10	1500	32	7	4	0.571429	4	2	0	0	1	0.5	1	1		1	0		1			1	0.5	1
26.0	0.73	4.8	6.2	3494	2	6.1	30	6	7.24	0	1	300	1	0	8	2400	31	43	18	0.418605	18	14	1	0	1	0.777778		4	5		0		2	1	1	0	0.0555556	0.0714286
21.5	0.65	2.88	5.84	845	0.66	1.09	8.62	6	7.24	0	1	112.5	1	0	14	1575	31	4	3	0.75	3	1	0	0	0	0.333333		1		1	0					0	0.333333	1
35.0	0.5	4.5	5.2	1602	0.72	1.6	9.1	5	7.41	0	2	200	1	0	11	2200	31	14	9	0.642857	9	6	0	0	0	0.666667	2	2	1	1	2					0	0.333333	0.5
26.0	0.74	3.6	4.9	2729	1.2	0.8	8.8	9	7.41	0	2	125	1	0	17	2125	31	4	3	0.75	3	3	0	0	0	1		2		1	1					0	0.666667	0.666667
57.0	0.6	5.2	6.8	537	3.18	3.3	25.5	10	1.39	0	1	300	1	0	11	3300	32	1	1	1	1	0	0	0	0	0					0					0	0
45.0	0.63	6.3	5.6	2864	0.8	2.2	18.5	6	1.39	0	2	200	1	0	10	2000	31	8	8	1	8	8	0	0	0	1	2	2	1	2	0					0	0.25	0.25
53.0	0.6	2	3.6	2704	1.74	1.1	18	10	0.21	0	2	250	10	0	12	3000	32	20	17	0.85	17	7	0	0	6	0.411765	5	1			0	1	4	1		2	0.117647	0.285714
43.2	0.87	6.6	9.2	2243	2.16	0.8	22	10	0.21	0	2	250	10	0	10	2500	32	17	8	0.470588	8	4	0	0	1	0.5	1	2			0		1			1	0.125	0.25
74.0	0.21	5	6.4	1772	0.75	0.6	13	12	2.93	0	2	225	4	0	11	2475	35	14	14	1	0
48.0	0.74	5.2	6.8	1463	1.21	0.3	15.3	12	2.93	0	2	225	4	0	11	2475	35	15	14	0.933333	0										0					0	0
47.0	0.34	8.6	8.1	1463	0.25	3.39	13.2	6	4.46	0	1	150	1	0	11	1650	33	4	3	0.75	3	2	0	0	0	0.666667	2			2	0					0	0.666667	1
66.0	0.24	4.7	8.7	1633	0.71	2.6	12.3	6	4.46	0	2	150	1	0	8	1200	32	10	5	0.5	5	5	0	0	0	1	2	1	2	2	0					0	0.4	0.4
10.3	0.49	5.1	4.7	1431	0.6	1	10	6	4.44	0	2	125	9	0	10	1250	31	7	7	1	7	7	0	0	0	1	1	5	1		0		2		1	1	0.285714	0.285714
87.0	0.5	19.3	8.1	1091	0.4	3	7.7	4	4.44	0	2	100	9	0	9	900	30	7	3	0.428571	3	2	1	0	0	0.666667	1	1		1	0		1			0	0.333333	0.5
71.0	0.16	6.9	6.5	1823	0.39	8.5	27.8	6	2.06	0	1	225	1	0	10	2250	36	6	6	1	6	3	1	0	2	0.5	3			1	0			1		0	0.166667	0.333333
60.0	0.42	6.1	8.6	2372	0.46	1.8	14.5	6	2.06	0	1	150	1	0	11	1650	35	3	3	1	3	0	0	1	0	0					0					0	0
33.0	0.31	4.8	8.2	1761	0.8	1.5	23.7	6	0.34	0	2	200	3	0	13	2600	29	9	4	0.444444	4	2	0	0	0	0.5		1		1	0					0	0.25	0.5
34.0	1.16	7.5	11.1	539	0.97	17.2	40	7	0.34	0	1	300	3	1	10	3000	29
52.0	0.5	12	6	5206	1.35	2.2	15.4	10	3.44	0	1	225	6	0	10	2250	31	29	24	0.827586	24	23	0	1	0	0.958333	13	4	4		0	3	6	1		5	0.208333	0.217391
11.8	0.38	0.2	0.6					7	3.44	0	2	200	6	1	10	2000	31
8.15	0.25	1.8	5.1	2790	1.2		13	10	0.71	0	2	150	6	0	10	1500	32	25	22	0.88	22	20	0	0	0	0.909091	10	5	2		0	1	10	1		1	0.0454545	0.05
28.2	0.35	1.4	11	2090	1.3	0.2	11	6	0.71	0	2	125	6	0	12	1500	31	5	4	0.8	4	3	0	0	0	0.75	2	1			0		1	1	1	0	0.25	0.333333
25.0	0.74	3.7	5.6	1607	1	2.3	17	3	2.85	0	2	300	8	0	10	3000	32	18	15	0.833333	15	12	1	0	0	0.8	2	7	2		0		4	2	1	2	0.2	0.25
28.0	0.16	3.53	5.7	803	0.21	0.91	8.3	6	2.85	0	2	200	8	0	11	2200	32	6	6	1	6	3	0	0	1	0.5	1	1	1	1	2					0	0.5	1
51.0	0.9	7.4	6.5	5115	1.3	8.8	13	10	3.4	0	1	225	8	0	10	2250	34	13	11	0.846154	11	11	0	0	0	1	7	2	2		9					0	0.818182	0.818182
45.0	0.4	3.6	7.1	5368	0.9	8.3	14	12	3.4	0	1	225	8	0	11	2475	33	15	13	0.866667	0										0					0	0
24.0	0.79	5.8	2.2	2174	0.58	0.7	10.9	6	4.54	0	1	150	1	0	9	1350	31	9	5	0.555556	5	3	0	0	1	0.6	3			1	2					0	0.6	1
28.0	0.37	6.7	3.7	852		0.9	9.9	6	4.54	0	2	150	1	0	8	1200	30	11	1	0.0909091	6	1	1	0	0	0.166667	1			1	0					0	1	1
53.0	0.26	8.1	8.1	1456	0.73	3.6	14.9	6	1.32	0	2	225	8	0	12	2700	33	6	5	0.833333	5	3	0	0	2	0.6	2		1	1	1					0	0.4	0.666667
61.0	0.24	7.1	8.1	1042	0.39	2.3	16.4	6	1.32	0	2	200	8	0	10	2000	32	9	7	0.777778	7	3	0	0	0	0.428571		1	1		0			1		0	0	0
38.0	0.13	5	7.5	989	0.96	0.3	13.5	6	2.61	0	2	150	9	0	10	1500	35	8	7	0.875	7	5	1	0	0	0.714286	4		1		0	1		3	1	0	0.142857	0.2
16.0	0.1	4.7	5.1	982	0.64	0.7	13.7	6	2.61	0	2	150	9	0	10	1500	34	8	7	0.875	7	6	1	0	0	0.857143	6				0		2	1	1	1	0.285714	0.333333
66.0	0.34	10.1	6.4	2072	0.96	10.8	15.2	9	2.23	0	1	225	5	0	10	2250	33	6	3	0.5	6	1	0	0	3	0.166667			1		0					0	0	0
29.0	0.53	7.4	8.4	1481	0.64	6.9	9.9	5	2.23	0	1	150	5	0	11	1650	33	6	5	0.833333	6	4	1	0	0	0.666667	1	2	1		0				1	0	0.2	0.25
32.0	1.07	8.3	7.9	3288	1.78	1.9	24.9	9	1.2	0	1	300	1	0	11	3300	31	9	8	0.888889	8	4	0	0	1	0.5			2		0					0	0	0
39.0	0.88	7.6	9.5	1165	1.28	0.8	19.3	6	1.2	0	2	200	1	0	10	2000	30	2	2	1	2	1	1	0	0	0.5	1			1	0					0	0.5	1
29.0	1.15	3.4	5.8	1263	1.37	2	18.1	3	1.72	0	2	200	8	0	8	1600	30	7	3	0.428571	3	3	0	0	0	1	2		1	2	0					0	0.666667	0.666667
40.0	1.47	5.4	6.1	947	1.48	1.4	21.1	6	1.72	0	2	200	8	0	8	1600	29	6	2	0.333333	2	1	0	0	1	0.5		1		1	0					0	0.5	1
18.9	0.59	18.8	5.4	1704	1.1	0.75	18.2	3	2.95	0	1	300	8	0	11	3300	30	14	9	0.642857	9	4	0	0	1	0.444444	2	2		2	0		1			1	0.333333	0.75
24.0	0.57	2.5	6.5	1191	0.92	0.47	12	6	2.95	0	2	150	8	0	18	2700	30	8	7	0.875	7	7	0	0	0	1	2	4	1		0			2		0	0	0
36.0	0.24	8	7.2	5748	1.26	0.7	24.2	10	2.69	0	1	225	8	0	10	2250	34	15	11	0.733333	11	8	0	0	1	0.727273		2	2		0			1		1	0.0909091	0.125
56.0	0.12	5.9	6.5	1091	0.9	0.6	13.9	5	2.69	0	2	135	8	0	11	1485	34	10	9	0.9	0										0					0	0
19.6	0.08	5.98	6.88	836	0.12	2.09	9.75	6	2.44	0	2	225	1	0	10	2250	31	3	3	1	3	1	0	0	0	0.333333		1		1	0					0	0.333333	1
9.65	1.07	4.45	6.86	234	0.96	3.2	6.6	6	2.44	0	2	150	1	0	14	2100	31	1	1	1	1	1	0	0	0	1		1		1	0					0	1	1
51.0	0.6	8	8	1644	0.48	1.3	11.8	3	2.16	0	2	150	8	0	11	1650	32	10	9	0.9	9	9	0	0	0	1	8	1			0	2	2	3	1	5	0.666667	0.666667
44.0	0.39	5.34	8.4	1216	0.27	1.14	14.1	6	2.16	0	2	150	8	0	10	1500	32	25	11	0.44	11	3	0	1	0	0.272727	1	2		1	2					0	0.272727	1
18.0	0.46	6.4	6	3173	1.47	4.5	9.5	10	2.12	0	2	180	8	0	11	1980	34	14	13	0.928571	13	11	1	0	1	0.846154	2	3	6		0	2	4	1		3	0.230769	0.272727
33.0	0.12	4.9	5	2092	0.82	5.9	10.2	6	2.12	0	2	180	8	0	9	1620	34	18	3	0.166667	12	4	0	1	2	0.333333		1	1	1	0					0	0.333333	0.25
11.0	0.58	0.4	1	266	0.86	0.5	4.9	6	3.6	0	1	225	8	0	19	4275	30	12	11	0.916667	11	9	0	1	0	0.818182	3	2	3		0	1	3	1	1	3	0.363636	0.444444
74.0	0.38	3.7	5.5					7	3.6	0	1	300	8	1	17	5100	30
33.0	0.35	6.8	7	5667	0.33	1.4	15.6	10	5.51	0	1	225	1	0	10	2250	34	17	16	0.941176	16	12	0	0	3	0.75	2	7	1		0		4	2		3	0.1875	0.25
24.0	0.48	6.6	4.9	1455	0.4	0.3	10.2	10	5.51	0	1	150	1	0	12	1800	33	10	6	0.6	6	6	0	0	0	1	2	2	2		0		3			0	0	0
5.0	0.18	1	2	935	0.88	0.9	18.6	9	0.03	0	2	200	5	0	15	3000	32	4	4	1	4	3	0	0	1	0.75	1		2		0					0	0	0
75.0	0.28	4.5	5.6					7	0.03	0	1	300	5	1	7	2100	32
56.0	0.21	10	12.5	3274	1.39	1.1	33	3	1.03	0	1	300	1	0	10	3000	33	10	8	0.8	8	6	0	0	0	0.75	4		2		0	1	3	1	1	2	0.375	0.5
33.0	0.6	9.4	11	1602	0.69	0.8	31.1	6	1.03	0	1	300	1	0	10	3000	33	6	2	0.333333	2	2	0	0	0	1	2			1	1					0	1	1
79.0	0.28	5.85	6.79	2610	0.64	5.28	7.56	6		0	2	100	1	0	9	900	33	10	7	0.7	7	6	0	0	0	0.857143	2	2			0		2	1	1	1	0.285714	0.333333
43.5	0.27	4.1	6.1	1974	0.49	1.6	9.3	10		0	2	100	1	0	8	800	32	10	9	0.9	9	7	0	1	0	0.777778	5	1	1		0	1	2	4		3	0.333333	0.428571
47.0	1.12	5.4	0.8	5205	1.89	3.4	18.6	10	2.46	0	1	225	1	0	9	2025	31	12	12	1	12	10	0	0	1	0.833333	1	2	3		3					0	0.25	0.3
52.0	0.84	5.3	8.9	1555	1.23	4.4	13.3	6	2.46	0	2	150	1	0	9	1350	31	12	7	0.583333	7	6	0	0	0	0.857143	3	3			0		3	2		2	0.285714	0.333333
27.0	0.42	9.2	6.4	4356	0.69	4.2	10.6	6	1.06	0	2	150	10	0	10	1500	29	18	12	0.666667	12	11	0	1	0	0.916667	8	6			0	5	3	1	1	7	0.666667	0.727273
41.0	0.23	8.5	6	4690	0.71	15.5	5.2	4	1.06	0	2	100	10	0	11	1100	28	2	2	1	2	2	0	0	0	1	1		1	2	0					0	1	1
31.8	0.68	10.6	7.8	1238	0.96	4	10.8	3	4.66	0	2	150	1	0	11	1650	27	6	3	0.5	3	3	0	0	0	1		2	1	2	0					0	0.666667	0.666667
22.0	0.84	8.2	6.3	913	1.14	0.8	9	6	4.66	0	2	112.5	1	0	16	1800	27	4	4	1	4	4	0	0	0	1		1	2		0					0	0	0
47.0	0.92	9.3	10.6	1980	0.76	5.95	13.3	3	5.19	0	2	250	8	0	9	2250	30	8	8	1	8	7	0	0	0	0.875	3	1	3		0		2	2	1	0	0.125	0.142857
50.0	0.49	11.6	8.8	891	1	1.39	11.06	9	5.19	0	2	150	8	0	18	2700	29	0
20.0	0.18	6.9	7.5	2715	1.31	1.1	12.5	3	0.59	0	1	225	1	0	11	2475	33	12	8	0.666667	8	8	0	0	0	1	5	2	1		0	3	1	2	1	2	0.375	0.375
37.0	0.2	5.7	4.5	871	0.6	3	13	4	0.59	0	2	225	1	0	8	1800	32	3	1	0.333333	1	1	0	0	0	1	1			1	0					0	1	1
42.0	0.17	4.4	4.2	1918	1	8.4	10	5	5.4	0	2	150	8	0	12	1800	33	7	6	0.857143	6	4	1	0	0	0.666667	3	1			0			3	1	0	0.166667	0.25
51.0	0.21	8.5	5.4					7	5.4	0	2	130	8	1	7	910	33
59.0	2.79	4.7	6.9	3214	0.85	1.3	29.4	6	2.17	0	1	300	3	0	11	3300	34	11	9	0.818182	9	4	0	0	0	0.444444	2	2		1	0			3		0	0.111111	0.25
35.0	0.89	5.5	8	2384	0.73	2.3	36.7	6	2.17	0	1	300	3	0	10	3000	33	18	14	0.777778	14	8	0	1	1	0.571429	5		2		0	1		3		1	0.0714286	0.125
24.0	0.43	6	11.5	1756	0.7	3.9	23.8	3	1.06	0	1	300	1	0	10	3000	31	7	6	0.857143	6	6	0	0	0	1		4	1	1	2					0	0.5	0.5
46.0	0.39	5.9	7.4	1588	0.45	4.9	16.9	6	1.06	0	2	200	1	0	9	1800	31	4	3	0.75	3	2	0	0	0	0.666667		1			0	1			1	0	0.333333	0.5
56.0	0.31	6.2	4.8	4060	4.64	3.5	11.8	10	2.16	0	2	225	8	0	10	2250	32	12	9	0.75	9	7	0	1	0	0.777778	4	2			0		2	3		0	0	0
64.0	0.28	5.4	5.1	2436	2.56	15.7	13	10	2.16	0	1	225	8	0	8	1800	32	9	7	0.777778	7	7	0	0	0	1	2	1	2		0			3		0	0	0
28.0	0.39	4.9	6.18	2900	1.49	1.52	16.4	6	1.33	0	1	300	9	0	11	3300	34	8	6	0.75	6	4	0	0	0	0.666667	2				0		1	1	1	1	0.333333	0.5
56.0	0.59	5.07	8.22	1250	1.16	1.4	16.4	6	1.33	0	2	180	9	0	11	1980	34	5	3	0.6	5	3	0	0	1	0.6	1	2			0		1		1	0	0.333333	0.333333
23.0	0.65	4.6	9.4	1182	0.88	1.5	11.2	9	1.21	0	2	125	5	0	9	1125	28	5	3	0.6	3	3	0	0	0	1	1	1	1		0		1			0	0	0
22.0	0.46	3.8	6.7	1014	0.86	0.9	8.6	6	1.21	0	2	112.5	5	0	10	1125	28	9	8	0.888889	9	6	1	1	0	0.666667	2	1	3		0		1	2	1	0	0.125	0.166667
30.0	0.37	6.5	7.4	2277	1.25	1.2	1.25	10	0.44	0	1	225	3	0	14	3150	32	6	6	1	6	6	0	0	0	1	3	2	1		0	1	1	1		1	0.166667	0.166667
42.0	0.64	5.8	7	1372	0.84	0.8	0.84	9	0.44	0	2	200	3	0	11	2200	31	11	10	0.909091	10	3	0	0	2	0.3	1	1	1	1	1					0	0.2	0.666667
64.0	0.21	4.5	6.39	3598	0.75	2.8	19.74	10	1.75	0	1	225	1	0	10	2250	34	12	6	0.5	6	5	0	0	1	0.833333	5				0		3	2		4	0.666667	0.8
48.6	0.28	6.7	9.81	776.5	0.27	0.6	13.56	9	1.75	0	2	150	1	0	9	1350	34	4	3	0.75	3	0	0	0	0	0					0					0	0
76.0	0.05	5.6	8.5	4060	1.08	1.2	18.2	10	4.79	0	2	200	1	0	10	2000	33	13	13	1	13	12	0	0	0	0.923077	8		2		0		4	1		5	0.384615	0.416667
57.0	0.11	6.8	7.5	2244	0.88	0.5	15.8	10	4.79	0	2	200	1	0	10	2000	33	15	14	0.933333	14	10	1	0	0	0.714286	5	4	1		0		4	3		3	0.214286	0.3
25.6	0.2	4.6	5.5	2508	2.1	5.6	10.7	10	4.15	0	2	150	1	0	10	1500	31	14	11	0.785714	11	8	0	1	0	0.727273	4	3			0	2	1	3		5	0.454545	0.625
17.6	0.2	5.3	5.1	1516	0.82	7	6.8	6	4.15	0	2	125	1	0	13	1625	31	3	3	1	3	2	0	0	0	0.666667	1		1	1	0			1		0	0.333333	0.5
9.0	0.64	4.8	5.2	1138	1.49	1.6	12.9	12	2.01	0	2	200	4	0	14	2800	30	6	5	0.833333	0
10.0	0.6	7.2	8.1	1389	2.62	0.8	17.8	12	2.01	0	2	200	4	0	13	2600	30	7	7	1	0										0					0	0
25.0	0.05	8.5	13	1525	0.2	9	28.1	4	0.72	0	1	300	8	0	10	3000	33	5	5	1	5	4	0	1	0	0.8	2	1	1	1	1					0	0.4	0.5
25.0	0.16	5.2	8.7	1518	0.25	1.8	22.2	6	0.72	0	1	300	8	0	13	3900	33	7	7	1	7	4	0	0	2	0.571429		2	1	1	1					0	0.285714	0.5
71.0	0.9	3.9	5.5	1866	0.9	16.28	22.9	10		0	2	300	6	0	10	3000	34	5	5	1	5	4	0	0	0	0.8	4				0	1	2	1		2	0.4	0.5
64.0	0.3	5.45	7.02	1377	0.9	9.57	16.2	10		0	2	225	6	0	10	2250	34	5	4	0.8	4	1	2	0	1	0.25	1			1	0					0	0.25	1
11.0	0.24	6.8	6.5	3915	0.64	2.8	12.1	10	3.78	0	1	150	6	0	10	1500	32	20	10	0.5	10	3	0	0	3	0.3		3			0			1		0	0	0
15.0	0.15	6.2	6.2	2473	0.18	1.4	13.2	10	3.78	0	1	150	6	0	10	1500	32	11	8	0.727273	8	4	0	0	0	0.5	1	3			0					1	0.125	0.25
39.0	0.25	9.1	7.6	5338	0.64	5.7	20.49	10	5.3	0	1	225	1	0	11	2475	34	15	9	0.6	9	5	1	0	1	0.555556	1	2	2		0			1		0	0	0
50.8	0.35	8.5	7.75	3791	0.6	0.4	17.5	10	5.3	0	1	187.5	1	0	11	2062.5	33	10	5	0.5	5	4	0	0	0	0.8	1	1	2		2					0	0.4	0.5
70.0	0.33	10.3	9.8	1868	1.19	1	17.7	4	1.09	0	2	150	1	0	10	1500	33	11	9	0.818182	9	6	1	0	0	0.666667	6				0	2	2	1	1	4	0.555556	0.833333
68.0	0.06	6.3	7.2	1335	1.1	0.3	17.1	6	1.09	0	2	150	1	0	11	1650	33	8	7	0.875	7	5	0	0	0	0.714286	3	2		1	3					0	0.571429	0.8
37.0	1.35	11.8	6.4	5006	1.92	4.4	17.6	3	3.11	0	2	225	6	0	12	2700	28	16	13	0.8125	13	11	0	1	1	0.846154	11				0		5	5	2	0	0.153846	0.181818
34.0	0.63	12.7	10.3	1163	0.64	2.8	10.6	9	3.11	0	2	150	6	0	10	1500	28	8	6	0.75	6	3	0	0	0	0.5		2	1	1	0		1			0	0.166667	0.333333
32.0	0.74	2.5	7.2	1274	0.38	1.3	9.6	6	3.42	0	2	200	1	0	10	2000	27	14	13	0.928571	13	13	0	0	0	1	8	4	1		0		5	3	1	3	0.307692	0.307692
23.0	1.09	2.8	5	318	0.56	0.7	11.5	7	3.42	0	2	187.5	1	1	11	2062.5	27
35.0	1.08	4.2	7.4	2585	1.43	4.9	9.9	3	4.42	2	1	112.5	9	0	9	1012.5	31	14	8	0.571429	8	7	0	0	0	0.875	3	2	2		0		2	3	1	0	0.125	0.142857
45.0	1.14	4.9	6.2	1946	1.49	5.4	10.1	6	4.42	0	1	112.5	9	0	9	1012.5	31	4	4	1	4	4	0	0	0	1		4			4					0	1	1
15.0	0.6	6.3	7.2	1490	1.67	0.3	30.2	5	2.04	0	2	225	6	0	11	2475	29	22	16	0.727273	16	13	0	1	0	0.8125	13				0	1	3	5	2	2	0.25	0.307692
12.0	0.2	2.1	2.8					7	2.04	0	2	225	6	1	7	1575	29
40.0	0.53	7.5	7.2	2046	1.54	3.2	24.8	6	0.78	0	2	225	1	0	10	2250	31	9	4	0.444444	4	2	0	0	0	0.5	2			1	1					0	0.5	1
60.0	0.82	4.5	7.4	1310	1.42	1.4	1	6	0.78	0	2	150	1	0	11	1650	31	11	3	0.272727	3	2	0	0	0	0.666667		2		1	0					0	0.333333	0.5
18.0	2.6	2	6.2	3064	1.09	0.1	10.3	4	3.28	0	1	187.5	9	0	13	2437.5	30	9	7	0.777778	9	6	1	0	0	0.666667	6				0	1	3		1	2	0.428571	0.5
18.3	0.90	4.1	7.8	3511	0.85	0.2	15	5	3.28	0	1	150	9	0	12	1800	29	10	9	0.9	9	6	1	0	0	0.666667	2	3	1		0	1	2	3	1	3	0.444444	0.666667
5.0	0.05	2.8	8	707	0.47	1.1	25.5	8	0.38	0	2	225	7	0	9	2025	33	3	3	1	0
34.0	0.05	3.4	11.3	193	1.57	0.1	23.1	8	0.38	0	2	200	7	0	11	2200	32	1	0	0	0										0					0
36.0	0.39	5.3	7.3	1627	0.76	0.6	13.6	3	2.08	0	2	175	6	0	11	1925	32	9	8	0.888889	8	7	0	0	1	0.875	4	3			0	2	3		1	1	0.25	0.285714
44.0	0.88	4.9	3.6	536	1.8	0.5	9.4	6	2.08	0	2	150	6	0	10	1500	29	6	6	1	6	5	0	0	1	0.833333	4	1			0		5		1	1	0.333333	0.4
38.0	0.2	10	6.5	2861	0.7	1	13.6	6	3.46	0	1	225	6	0	10	2250	32	11	9	0.818182	9	5	0	0	0	0.555556	3	3			0		1	1	1	0	0.111111	0.2
25.0	0.3	0.1	0.1	227	1.1	0.1	12	10	3.46	0	2	150	6	0	15	2250	32	9	8	0.888889	8	3	0	1	0	0.375	1	1	1	1	1					0	0.25	0.666667
32.0	0.87	5.27	3.98	1931	1.13	3.01	14.9	3	6.38	0	2	200	1	0	10	2000	27	14	12	0.857143	12	11	0	0	0	0.916667	7	4			0	2	4	2	1	5	0.5	0.545455
21.0	0.65	6.7	5.5	715	0.82	0.8	7.95	6	6.38	0	2	150	1	0	9	1350	27	5	4	0.8	4	4	0	0	0	1	2			1	0					0	0.25	0.25
28.0	0.8	13	7.1	3480	1.3	6.5	16	10		0	2	200	6	0	9	1800	29	43	15	0.348837	15	13	0	0	1	0.866667	6	1	3		0		3	1		2	0.133333	0.153846
27.3	0.7	12.1	8.3	2036	1.3	5.6	16.1	9		0	2	200	6	0	8	1600	28	7	5	0.714286	5	5	0	0	0	1	2	1	2	2	0					0	0.4	0.4
67.0	0.45	5.2	7	2160	1	4	15.9	9	1.73	0	2	200	8	0	11	2200	31	10	10	1	10	1	0	0	3	0.1					0					0	0	0
40.0	0.27	5.8	6.2	1989	0.51	3.9	14.1	6	1.73	0	2	150	8	0	11	1650	29	7	6	0.857143	6	5	0	0	0	0.833333	1	3			0		2	2	1	3	0.666667	0.8
41.0	0.23	5.5	6.9	1476	0.82	1.4	18.2	10	2.35	0	2	225	6	0	11	2475	31	16	13	0.8125	13	10	2	0	1	0.769231	6	3			0	1	4	3		4	0.307692	0.4
49.0	0.28	6.3	7.8	1280	1.28	0.6	16.1	10	2.35	0	2	225	6	0	11	2475	31	4	4	1	4	2	1	0	0	0.5	2				0		1	1		1	0.25	0.5
34.0	0.55	8	9.6	1889	6.07	0.3	16.8	10	1.11	0	1	300	8	0	14	4200	30	11	8	0.727273	8	2	2	0	1	0.25	1	1			2					0	0.25	1
41.0	0.63	7.7	11	1744	0.74	1.4	10.9	6	1.11	0	1	225	8	0	12	2700	30	6	3	0.5	6	5	0	0	0	0.833333	3	1			0		2		2	0	0.666667	0.4
60.0	0.4	7.7	7	5259	1.18	9	12.6	6	3.43	0	1	150	2	0	9	1350	29	19	13	0.684211	13	11	0	0	0	0.846154	2	3	5		0		3	1	1	0	0.0769231	0.0909091
51.0	0.46	7.8	5.6	5128	1.13	2.3	13.3	6	3.43	0	2	150	2	0	9	1350	29	16	5	0.3125	13	9	1	0	0	0.692308		4	4		0		2	2	1	1	0.4	0.222222
25.38	1.26	9.75	6.81	3140	1.22	3.36	14.03	6	4.2	0	2	187	6	0	9	1683	29	16	12	0.75	12	10	0	0	0	0.833333	6	4			0	2		4	1	3	0.333333	0.4
35.0	0.89	3.4	8.3	1006	1.36	1	11.3	6	4.2	0	2	150	6	0	9	1350	29	12	7	0.583333	0										0					0	0
35.0	0.8	8.3	9	1292	0.5	4.5	17	6	3.00	0	2	150	8	0	8	1200	28	11	4	0.363636	11	3	0	0	0	0.272727	2	1			0		3		1	1	0.5	0.666667
57.0	0.5	5.4	8.3	2036	0.5	3	14	6	3.0	0	2	150	8	0	9	1350	28	14	3	0.214286	3	3	0	0	0	1	3			1	2					0	1	1
47.0	0.44	3.9	6.9	2526	1.07	0.8	16.1	6	3.24	0	2	200	2	0	10	2000	27	18	17	0.944444	17	16	0	0	0	0.941176	11	3	2		0	5	5	4	1	11	0.705882	0.75
72.0	0.46	5.7	7.6	990	0.59	0.5	11.8	6	3.24	0	2	150	2	0	7	1050	27	6	3	0.5	6	4	0	0	1	0.666667	2	2		1	0	1	2			2	1	0.75
19.0	1.1	4.2	4.6	1213	0.8	0.1	10	2		0	1	150	1	0	10	1500	28	13	10	0.769231	10	6	0	0	0	0.6	1	4	1	2	0		1			1	0.3	0.5
29.0	0.2	3.8	3.8	1334	0.8	0.1	9.4	6		0	1	150	1	0	10	1500	27	7	5	0.714286	5	4	0	0	0	0.8		1	3	2	0					0	0.4	0.5
44.0	0.16	5.4	5.7	4600	2.49	1.8	19.7	10	3.34	0	1	225	6	0	10	2250	32	18	16	0.888889	16	10	0	0	3	0.625	9	1			0		3			1	0.0625	0.1
40.0	0.39	8	6	1917	4.5	0.4	13.2	10	3.34	0	2	175	6	0	11	1925	31	11	6	0.545455	6	6	0	0	0	1	1	3	2		0		1	5		1	0.166667	0.166667
78.0	0.2	13	4.6	6394	1.61	2.2	13.4	12	3.01	0	2	225	4	0	10	2250	32	37	34	0.918919	0
37.0	0.05	5.2	4.7	3365	0.95	0.3	9.2	12	3.01	0	2	225	4	0	11	2475	32	33	28	0.848485	0										0					0	0
69.0	0.86	7.5	7.9	2005	0.61	1.7	20	6	4.53	0	2	250	8	0	10	2500	28	4	4	1	4	4	0	0	0	1	1		3	1	0					0	0.25	0.25
38.0	0.35	4.2	8.4	2100	0.92	2	27.8	6	4.53	0	1	150	8	0	15	2250	28	3	3	1	3	2	0	0	1	0.666667		1	1	1	0					0	0.333333	0.5
42.0	0.18	5.8	7.2	3319	17	5.2	16.7	10	1.31	0	1	225	1	0	11	2475	33	6	5	0.833333	5	3	0	0	2	0.6	1	1	1		2					0	0.4	0.666667
30.0	0.05	10	9.3	2521	0.57	7	15.6	6	1.31	0	2	225	1	0	9	2025	32	6	5	0.833333	5	3	0	0	1	0.6		3		1	2					0	0.6	1
35.0	0.47	9	9.3	2797	1.16	2	22.7	8	1.88	0	2	225	3	0	10	2250	32	16	13	0.8125	0
49.0	0.08	6.2	7.4	958	0.13	0.5	20	8	1.88	0	2	200	3	0	8	1600	32	5	5	1	5	4	1	0	0	0.8			2		0		1		1	0	0.2	0.25
33.0	0.4	4.2	5.1	1900	0.26	0.67	20.6	10	0.61	0	1	300	6	0	10	3000	32	7	5	0.714286	5	5	0	0	0	1		3	1		0		3	2		0	0	0
60.5	0.14	5.33	9.69	2025	0.35	0.1	16.14	10	0.61	0	1	225	6	0	9	2025	31	13	10	0.769231	10	6	0	0	1	0.6	3	2	1		0		1	1		0	0	0
52.0	0.75	3.7	2.8	1975	0.43	1.4	17.1	3	0.73	0	1	300	8	0	13	3900	31	9	5	0.555556	5	4	0	1	0	0.8	2	3		1	0		1			0	0.2	0.25
44.0	0.55	4.5	3.5	1437	0.58	1.7	14.8	9	0.73	0	2	180	8	0	17	3060	31	6	5	0.833333	5	5	0	0	0	1	4	1			0		1			0	0	0
22.0	0.06	11.4	7	1124	0.75	21.5	8.9	2	2.98	0	2	200	1	0	11	2200	26	5	5	1	5	5	0	0	0	1	4		1	2	0					0	0.4	0.4
36.0	0.19	15.1	7	998	0.92	24.6	9	6	2.98	0	2	200	1	0	16	3200	26	2	1	0.5	1	1	0	0	0	1		1		1	0					0	1	1
28.0	0.7	11	10	1541	0.7	2.2	10.6	6		0	2	200	1	0	12	2400	29	4	3	0.75	3	2	0	0	1	0.666667	1		1		0		1		2	0	0.666667	1
17.0	0.1	8.2	8.3	897	0.3	5	14.4	7		0	1	225	1	1	7	1575	29
70.0	0.05	11.3	12.1	4038	0.93	3.3	18.5	9	1.96	0	1	150	1	0	12	1800	32	8	6	0.75	6	1	0	0	0	0.166667			1		0					0	0	0
51.0	0.14	7.9	7.2	3018	1.12	3.6	18.8	6	1.96	0	2	200	1	0	11	2200	31	10	10	1	10	8	0	1	0	0.8	1	3	3	1	0			3		0	0.1	0.125
33.0	0.32	6.4	7	2249	2.13	9.3	10.7	10	6.27	0	1	112.5	1	0	11	1237.5	33	9	7	0.777778	7	3	2	0	0	0.428571	2		1		2					0	0.285714	0.666667
34.0	0.49	6.6	5.7					7	6.27	0	1	75	1	1	7	525	33
54.0	0.9	9.5	7	3468	0.91	3.1	10.25	3	8.69	0	2	125	6	0	13	1625	29	24	19	0.791667	19	19	0	0	0	1	13	5	1		0	5	3	4	1	2	0.157895	0.157895
50.0	0.47	5.5	6.8	2020.8	0.5	1.2	8.66	6	8.69	0	2	100	6	0	13	1300	28	10	2	0.2	2	1	0	0	0	0.5		1		1	0					0	0.5	1
52.0	0.25	5.3	8.4	2054	0.68	0.3	23.5	3	0.59	0	1	225	1	0	10	2250	32	12	9	0.75	9	8	0	0	0	0.888889		4	3	1	3					0	0.444444	0.5
48.0	0.67	3.4	6.4	776	1.06	0.1	14.7	6	0.59	0	2	150	1	0	9	1350	31	2	2	1	2	2	0	0	0	1		2		2	0					0	1	1
71.0	1.51	10.8	2.5	847	0.34	0.8	14.1	6	6.17	0	2	200	2	0	14	2800	32	4	4	1	4	3	0	0	0	0.75	1	1		1	1					0	0.5	0.666667
29.0	0.05	4.4	11.6	641	0.28	0.5	19	6	6.17	0	2	200	2	0	11	2200	32	12	9	0.75	9	7	0	2	0	0.777778	5		1		0	2	1		1	1	0.222222	0.285714
62.0	0.38	6.3	7.7	3155	0.74	2.2	10.4	10	5.17	0	2	150	6	0	8	1200	33	21	17	0.809524	17	14	0	1	1	0.823529	4	7	2		0		3	3		1	0.0588235	0.0714286
46.0	0.27	4.8	7.3	1875	0.37	1.5	10	10	5.17	0	1	150	6	0	10	1500	32	20	16	0.8	16	13	0	0	0	0.8125	5	5	4		0	1	7	2		1	0.0625	0.0769231
20.0	0.76	5.7	16.3	1195	0.95	2	13.4	9	1.21	0	1	225	1	0	10	2250	29	8	3	0.375	3	1	0	0	0	0.333333			1		0					0	0	0
22.0	0.6	5.7	11.1					7	1.21	0	2	150	1	1	7	1050	29
47.0	0.2	16	9.1	2963	0.5	10.8	17.1	6	4.54	0	2	187.5	8	0	9	1687.5	32	8	7	0.875	7	6	1	0	0	0.857143	3	1	2	1	3					0	0.571429	0.666667
62.0	0.8	12.1	9.9	1520	0.24	3	14.8	6	4.54	0	1	150	8	0	8	1200	31	7	6	0.857143	6	5	0	0	1	0.833333	3		2		0				1	0	0.166667	0.2
91.3	0.49	7.38	7.29					9	2.44	0	1	225	1	0	9	2025	31	1	0	0	0
47.0	0.72	9.28	8.8					9	2.44	0	1	150	1	0	11	1650	30	0
31.0	0.5	6.4	5.3	2317	1	6.6	11	3		0	2	150	1	0	9	1350	29	12	10	0.833333	10	5	0	0	0	0.5	5				0	1		2	1	4	0.5	1
30.0	0.3	6	5	1489	0.61	1.2	10.5	4		0	2	150	1	0	10	1500	28	8	7	0.875	8	6	0	0	0	0.75	4	1	1		0		3	1	1	3	0.571429	0.666667
45.0	0.98	5.4	5.7	1722	1.17	6.7	9.3	6	4.02	0	2	175	8	0	9	1575	29	9	7	0.777778	7	6	0	0	0	0.857143	1		4	1	0		1			1	0.285714	0.333333
39.0	0.83	6.7	5.4	1363	1.44	4.5	6.5	6	4.02	0	2	150	8	0	8	1200	28	4	3	0.75	3	3	0	0	0	1	1	2		1	1					0	0.666667	0.666667
57.0	0.15	4.9	6.8	2386	0.16	1.8	19.5	4	0.76	0	1	225	1	0	9	2025	31	11	7	0.636364	7	4	0	0	0	0.571429	1	3		2	2					0	0.571429	1
52.0	0.59	8	7	2668	0.53	1.9	14.7	6	0.76	0	1	225	1	0	9	2025	31	10	9	0.9	9	5	1	0	1	0.555556	2	1	2	1	3					0	0.444444	0.8
46.0	1.29	5.2	5.6	4951	2.1	2.2	13.2	12	3.3	0	2	200	4	0	13	2600	25	15	14	0.933333	0
45.0	0.64	2.4	4.9	950	0.94	1.5	6.3	12	3.3	0	2	200	4	0	13	2600	25	8	5	0.625	0										0					0	0
47.0	0.34	1.4	4.9	812	0.15	1	14.1	4	0.88	0	1	225	2	0	15	3375	31	2	2	1	2	2	0	0	0	1	2			2	0					0	1	1
49.0	0.47	2.5	7.5	241	0.22	1.7	8.2	4	0.88	0	2	200	2	0	10	2000	30	2	2	1	2	1	0	0	0	0.5	1			1	0					0	0.5	1
30.0	0.24	3.3	5.9	833	0.98	2.8	6.4	6	16.61	0	2	112.5	9	0	16	1800	26	8	6	0.75	6	4	0	1	1	0.666667	1		1	2	0					0	0.333333	0.5
37.0	0.51	13.6	7.1					7	16.61	0	2	112.5	9	1	14	1575	26
48.0	0.36	6.5	8.2	2321	1.11	1.8	21.4	2	2.87	0	2	225	1	0	10	2250	30	7	5	0.714286	5	3	0	0	0	0.6	3				0		2	1	2	1	0.6	1
33.0	0.38	8.4	8.2	1305	0.36	1.6	20.3	6	2.87	0	1	150	1	0	9	1350	30	4	4	1	4	2	0	0	0	0.5		1	1	2	0					0	0.5	1
38.0	0.06	3.6	5.6	1657	0.78	4	10.3	2	2.51	0	1	225	1	0	11	2475	31	8	6	0.75	6	6	0	0	0	1	4	1	1	2	3					0	0.833333	0.833333
23.0	0.05	3.5	6.6	288	0.06	1.2	5.6	7	2.51	0	2	150	1	1	9	1350	31
29.2	2.3	8.5	6	3040	2.55	0.6	12	6		0	2	150	6	0	11	1650	25	13	12	0.923077	12	9	1	0	1	0.75	2	7			0		4	4	2	0	0.166667	0.222222
54.0	1.0	6.5	7.5	1767	3.24	0.2	8.7	6		0	2	150	6	0	10	1500	25	25	18	0.72	18	14	1	1	0	0.777778	12	1	1		0		3	9	1	1	0.111111	0.142857
47.0	1.83	6.1	7.2	1258	0.36	1.8	33.8	6	0.94	0	1	300	8	0	9	2700	33	8	8	1	8	6	0	0	0	0.75	6				0	3	2	1	1	5	0.75	1
50.0	0.98	6.2	12.9	744	0.66	2.9	35.7	6	0.94	0	2	225	8	0	9	2025	32	3	2	0.666667	2	1	0	0	0	0.5	1				0		1		1	0	0.5	1
28.3	1.3	5	7.2	806	0.29	0.3	12.9	6	4.11	0	2	150	8	0	11	1650	29	10	8	0.8	8	6	0	0	1	0.75		2	3	1	0					0	0.125	0.166667
20.1	0.22	3	5.6	2420	0.15	0.61	12.4	9	4.11	0	1	150	8	0	12	1800	29	5	5	1	5	4	0	0	1	0.8	3	1			0		2	2		3	0.6	0.75
50.0	0.28	7.6	11.8	1406	0.53	4.7	17.2	3		0	1	225	8	0	8	1800	32	4	4	1	4	4	0	0	0	1		3		1	0		1	1		1	0.5	0.5
46.0	0.3	8.4	14.1	1343	0.96	3.9	13.6	6		0	2	150	8	0	11	1650	32	4	2	0.5	4	1	1	0	1	0.25		1		1	0					0	0.5	1
30.0	0.7	2.8	5.1	1548	1.16	8	13.7	6	1.38	0	2	300	8	0	9	2700	27	9	6	0.666667	6	6	0	0	0	1	2	2	2		0	1	2	2	1	2	0.5	0.5
36.0	0.45	3	7.2	1086	0.78	1	8.7	6	1.38	0	2	200	8	0	11	2200	27	6	6	1	0										0					0	0
63.0	1.28	10.9	6.4	1267	0.39	6.3	11	6	4.43	0	2	225	9	0	11	2475	30	11	10	0.909091	10	6	1	0	0	0.6	3	1	1		0	1	2		1	3	0.4	0.666667
18.0	0.23	1.3	6	635	0.54	1	13	10	4.43	0	2	200	9	0	13	2600	29	8	4	0.5	4	2	0	1	0	0.5					0					0	0	0
40.0	1.41	9.4	5.3	1051	1.74	0.6	33.3	10	1.97	0	2	225	1	0	11	2475	31	16	14	0.875	14	10	1	0	0	0.714286		3	2		0		1	1		1	0.0714286	0.1
35.0	0.73	6.4	6.6	1162	3.99	0.1	27.4	8	1.97	0	2	200	1	0	4	800	30	31	30	0.967742	0										0					0	0
68.0	0.33	4.9	7.8	936	0.6	2.9	17.5	3	1.5	0	2	225	2	0	9	2025	32	11	8	0.727273	8	7	0	0	0	0.875	5	1	1		0	2	3		1	2	0.375	0.428571
30.0	0.59	7.66	11.1	1030	0.84	2.19	16.6	6	1.5	0	2	225	2	0	11	2475	31	12	2	0.166667	2	1	0	0	0	0.5					0					0	0	0
56.0	0.28	4.7	7.8	2905	0.39	0.9	5.4	10		0	1	300	6	0	9	2700	29	14	14	1	14	14	0	0	0	1	12	2			0	4	4	5		4	0.285714	0.285714
35.0	0.53	6.5	6.8	977	0.44	0.4	11.3	10		0	2	200	6	0	9	1800	28	16	14	0.875	14	12	0	1	0	0.857143	9	3	1		0		7	2		3	0.214286	0.25
34.0	0.92	3.3	5.3	3097	1.91	2.9	10.7	10	4.02	0	2	200	9	0	9	1800	28	36	32	0.888889	32	29	0	0	2	0.90625	24	3	1		0	14	9	2		21	0.65625	0.724138
33.0	0.92	5.4	5.5					7	4.02	0	2	100	9	1	7	700	28
35.0	0.22	3.8	4.2	3216	0.34	1.9	13	10		0	1	225	8	0	10	2250	32	16	12	0.75	12	11	1	0	0	0.916667			1		0			1		0	0	0
36.0	0.3	7.9	6	645	0.23	2.2	8.8	9		0	1	150	8	0	10	1500	32	2	1	0.5	0										0					0	0
46.0	0.14	4.9	7.5	3554	1.24	7.7	20.9	6	0.9	0	1	225	1	0	10	2250	31	7	5	0.714286	5	4	0	0	0	0.8	1	2		1	2					0	0.6	0.75
40.0	0.36	8.2	8.8	2181	0.82	3.6	15	10	0.9	0	2	150	1	0	10	1500	30	7	4	0.571429	4	4	0	0	0	1	2	2			0					0	0	0
40.0	0.75	6.3	8.8	1275	1.31	2.4	18.6	12	0.94	0	2	300	8	0	11	3300	27	7	7	1	0
45.0	0.91	6	6.1	1301	0.98	0.5	16.7	12	0.94	0	2	200	8	0	12	2400	26	9	7	0.777778	0										0					0	0
34.0	0.23	10.4	9.5	1350	0.09	3	7.6	6	9.53	0	2	175	1	0	10	1750	29	7	7	1	7	4	0	0	0	0.571429	4				0	1		2	1	0	0.142857	0.25
21.0	0.21	11.3	9	184	0.1	3.5	9.2	7	9.53	0	2	125	1	1	12	1500	29
24.0	0.46	3.7	5	3167	1.84	0.2	22.6	10	1.28	0	1	300	8	0	10	3000	30	11	10	0.909091	9	8	0	0	0	0.888889		4	1		4					0	0.4	0.5
28.0	0.23	3.4	6.1	862	0.64	0.6	11.2	6	1.28	0	2	150	8	0	9	1350	30	7	5	0.714286	5	3	0	0	0	0.6	1		2	1	0		1			1	0.4	0.666667
14.1	1.3	4.3	5.27	5421	0.51	0.4	17.4	10	2.84	0	1	200	5	0	10	2000	30	26	19	0.730769	19	13	1	1	1	0.684211	4	6	3		0	2	4			1	0.0526316	0.0769231
11.0	0.23	1.1	5	4780	1.6	0.2	17.17	10	2.84	0	1	200	5	0	11	2200	29	19	16	0.842105	16	14	0	0	0	0.875	4	6	4		0		5	4		5	0.3125	0.357143
43.0	2.35	8	5.2	3402	0.82	2.6	7.5	4	5.42	0	2	125	1	0	12	1500	24	18	16	0.888889	16	16	0	0	0	1	14	1			0	5	5	5	2	10	0.75	0.75
81.0	0.67	23.1	8.1	1411	0.99	6.8	6	6	5.42	0	2	112.5	1	0	13	1462.5	23	5	3	0.6	5	4	0	0	0	0.8	4				0		1	2	1	0	0.333333	0.25
68.0	0.35	9.3	8.4	1420	0.56	0.4	13.6	6	2.53	0	2	187.5	1	0	7	1312.5	30	11	10	0.909091	10	3	0	0	0	0.3	2	1		2	1					0	0.3	1
54.0	0.62	7.6	6.7	1810	1.62	0.3	1.62	10	2.53	0	2	187.5	1	0	11	2062.5	29	16	14	0.875	14	7	0	0	0	0.5	5		2		0	2	2	1		4	0.285714	0.571429
18.0	0.12	4.5	6.13	1576	0.48	2.4	9.3	6	2.81	0	1	150	1	0	10	1500	29	7	5	0.714286	5	3	0	0	0	0.6	2			2	0					0	0.4	0.666667
37.0	0.2	4	6	1155	0.26	3.18	10.2	6	2.81	0	1	150	1	0	9	1350	29	3	3	1	3	1	0	0	0	0.333333	1			1	0					0	0.333333	1
42.1	0.35	5.47	8.45	4820	1.3	5.14	9.5	6	0.86	0	1	300	8	0	13	3900	31	10	8	0.8	8	5	0	0	2	0.625	4	1		1	0	1		3		1	0.25	0.4
33.5	0.56	6.26	7.97	2770	0.62	1.03	18.3	6	0.86	0	1	300	8	0	12	3600	31	7	6	0.857143	6	5	0	0	0	0.833333	4	1			0		3	2	1	0	0.166667	0.2
57.0	0.37	6.19	5.47	7394	1.2	1.9	13.3	10	9.4	0	2	200	6	0	10	2000	29	24	19	0.791667	19	17	0	0	1	0.894737	9	6	2		0	3	10	1		10	0.526316	0.588235
68.0	0.3	11	6.68	1017	0.16	3.2	8.2	7	9.4	0	2	100	6	1	10	1000	29
26.1	0.43	7.3	9.9	995	0.36	8.8	19.7	10	2.75	0	2	225	6	0	10	2250	28	3	3	1	3	2	0	0	0	0.666667		1	1		0			1		0	0	0
26.0	0.25	6.2	10					7	2.75	0	2	150	6	1	7	1050	28
33.0	0.4	4.4	5.9	4163	0.77	0.9	11.2	10	5.03	0	2	150	8	0	10	1500	26	17	15	0.882353	15	14	0	0	1	0.933333		2	10		1			3		0	0.0666667	0.0714286
39.0	0.37	6.7	6.3	1873	0.32	2.7	10.7	6	5.03	0	1	150	8	0	9	1350	26	4	4	1	4	4	0	0	0	1	1	2	1	1	1			1		0	0.5	0.5
18.0	0.3	8.5	6	244	0.98	4.8	8.3	6	0.45	0	2	200	1	0	10	2000	25	9	3	0.333333	3	3	0	0	0	1	3				0				1	0	0.333333	0.333333
20.0	0.4	7.7	5.7	1491	0.82	1.4	13.4	6	0.45	0	1	150	1	0	11	1650	25	14	5	0.357143	5	4	0	0	0	0.8	4				0		1		1	0	0.2	0.25
69.0	0.41	5.6	6.1	1973	1.22	5.1	18.9	6	3.46	0	2	300	1	0	10	3000	29	8	8	1	8	8	0	0	0	1	4	3	1		0	1	2	4	1	4	0.625	0.625
33.8	0.26	9.7	11.5	849	0.24	1.5	9.2	6	3.46	0	2	150	1	0	12	1800	29	4	3	0.75	3	2	0	0	0	0.666667	1	1		1	1					0	0.666667	1
36.0	0.1	7.4	7.2	5720	0.68	1.3	30.5	10	3.23	0	1	300	8	0	11	3300	30	15	14	0.933333	14	11	0	1	1	0.785714	1	3	3		3					0	0.214286	0.272727
45.0	0.14	7.4	7.5	2322	1.05	0.8	19.5	6	3.23	0	2	200	8	0	12	2400	30	11	5	0.454545	10	5	0	0	0	0.5			1	1	0					0	0.2	0.2
28.0	0.64	4.2	4.1	2238	1.01	2.4	6.3	3	2.22	0	2	150	6	0	10	1500	25	18	10	0.555556	10	7	0	0	1	0.7	4	3			0		2	4	1	4	0.5	0.714286
26.0	0.78	4.6	4.6	2297	1.3	3.1	9.3	9	2.22	0	2	150	6	0	9	1350	25	7	3	0.428571	3	3	0	0	0	1	2	1			0		2	1		0	0	0
25.0	0.77	7.3	5.6	6379	1.26	4.4	11.2	12	8.03	0	1	225	4	0	10	2250	23	16	14	0.875	0
27.0	0.51	4	5.1	56	0.54	1	7.1	7	8.03	0	1	150	4	1	11	1650	23
47.0	1.3	3	5	1538	0.7	0.5	15	10	2.52	0	1	225	6	0	8	1800	28	9	7	0.777778	7	5	0	0	1	0.714286	4	1			0		2	2		0	0	0
34.0	0.9	0.8	9	959	1.2	0.15	11	10	2.52	0	2	187.5	6	0	11	2062.5	28	10	9	0.9	9	6	0	1	0	0.666667	4	2			0		1	3		0	0	0
66.9	0.19	4.8	7.2	2660	1.45	0.1	32.6	10	2.11	0	2	300	6	0	10	3000	28	18	18	1	18	15	0	0	2	0.833333	4	6	5		0		8	1		3	0.166667	0.2
5.1	0.27	4.1	15.3	1110	0.95	0.1	15.2	10	2.11	0	2	150	6	0	14	2100	27	7	4	0.571429	4	3	0	0	0	0.75	1	2			0		1			2	0.5	0.666667
27.0	0.9	3.4	6.9	1408	1.4	0.2	15	3	9.01	0	2	150	6	0	11	1650	26	12	9	0.75	9	7	0	0	0	0.777778	4	2	1		0		4		1	1	0.222222	0.285714
15.3	0.35	2.7	3.3					7	9.01	0	2	100	6	1	7	700	26
8.0	0.29	5.8	5.7	1296	0.42	6.6	15.7	6	0.45	0	1	225	6	0	8	1800	28	7	6	0.857143	6	4	0	0	0	0.666667	3	1			0		3		1	2	0.5	0.75
33.0	1.14	7.2	2.7	6.7	0.65	1.7	15.7	9	0.45	0	2	200	6	0	15	3000	27	2	1	0.5	1	1	0	0	0	1	1				0	1				0	0	0
25.0	0.27	5.1	5.7	3757	1.56	1	12.3	10	6.38	0	2	200	8	0	11	2200	28	27	24	0.888889	24	15	1	0	1	0.625	6	5	2		0	2	2	4		5	0.208333	0.333333
27.0	0.85	6.2	5.2	1109	0.93	0.6	8.7	10	6.38	0	2	150	8	0	17	2550	27	5	2	0.4	2	2	0	0	0	1		1			0			1		1	0.5	0.5
73.0	1.03	4.9	5	1554	1.55	2.5	33.2	6	0.64	0	2	375	6	0	11	4125	31	8	7	0.875	7	6	1	0	0	0.857143	5		1		0		3		1	0	0.142857	0.166667
5.0	0.05	0.3	1.4	273	0.63	0.4	22	10	0.64	0	2	225	6	0	13	2925	30	3	3	1	3	2	0	0	0	0.666667	2				0		1	1		1	0.333333	0.5
39.0	0.31	5.7	5.5	3301	0.6	1.8	11.3	10	3.74	0	2	225	6	0	12	2700	28	15	15	1	15	14	0	0	0	0.933333	8	5	1		0	1	6	3		4	0.266667	0.285714
69.0	0.66	5.7	6.5	523	1.26	38.8	18.5	7	3.74	0	2	150	6	1	7	1050	28
40.0	0.43	6.3	6.9	3000	1.26	4.8	12.9	6	3.65	0	1	150	8	0	9	1350	30	24	18	0.75	18	12	1	0	1	0.666667	1	3	7		0			6	1	1	0.111111	0.166667
63.3	0.94	4.2	8	1725	0.4	2.1	10.8	6	3.65	0	2	105	8	0	8	840	29	3	3	1	3	2	0	1	0	0.666667	2			2	0					0	0.666667	1
44.0	0.7	8.2	16.2	1607	1.03	0.9	15.9	6	3.98	0	2	250	8	0	10	2500	25	13	7	0.538462	7	6	1	0	0	0.857143	1		1	2	0					0	0.285714	0.333333
49.0	1.07	9.7	12.9	739	0.97	2.1	9.6	6	3.98	0	2	150	8	0	11	1650	25	3	3	1	3	2	0	0	0	0.666667	1		1	1	0					0	0.333333	0.5
39.0	0.95	7.8	11.1	2641	1.47	3.6	16.7	3	2.5	0	1	225	1	0	11	2475	26	12	11	0.916667	11	8	0	0	0	0.727273		4	3		0	1	4		1	3	0.363636	0.5
50.0	1.2	6.4	9.3	732	0.66	1.1	9.8	6	2.5	0	2	150	1	0	11	1650	26	4	3	0.75	3	2	1	0	0	0.666667		1	1	1	0					0	0.333333	0.5
26.0	0.45	11.3	7	3647	0.82	3.7	14.1	10	3.71	0	1	187.5	9	0	11	2062.5	29	12	9	0.75	9	4	1	0	1	0.444444	1	1	2		0		1	1		1	0.111111	0.25
30.0	0.22	13.1	7.6	1667	0.53	3.9	11.1	6	3.71	0	2	150	9	0	11	1650	29	3	2	0.666667	2	1	0	0	0	0.5			1	1	0					0	0.5	1
34.0	0.35	2	4.8	2035	0.7	0.7	16.2	6	2.81	0	1	225	1	0	9	2025	31	8	6	0.75	6	4	0	0	0	0.666667	1	2	1	1	0			1		1	0.333333	0.5
27.0	0.2	6.2	4.4	1182	0.98	2.2	14.2	9	2.81	0	2	130	1	0	8	1040	31	11	5	0.454545	5	3	0	0	0	0.6	1	2			0					0	0	0
51.0	0.37	3.3	7.7	1906	1.12	0.6	27.9	2	2.9	0	2	225	1	0	10	2250	27	7	6	0.857143	7	2	1	0	0	0.285714	1	1		2	0					0	0.333333	1
41.0	0.65	5.1	8.5	3294	1.05	0.4	16.6	6	2.9	0	1	200	1	0	10	2000	27	11	10	0.909091	10	2	0	0	0	0.2		1		1	0					0	0.1	0.5
70.0	0.73	3.8	6.6	1920	1.28	0.7	13.1	2	0.38	0	2	187.5	1	0	10	1875	23	7	7	1	7	6	0	0	1	0.857143	4	2			0	2		1	1	1	0.285714	0.333333
52.0	0.85	5.4	7.8					7	0.38	0	2	187.5	1	1	8	1500	23
57.0	0.97	10.8	5.9	2737	1.19	1.2	9.4	10	31.47	0	1	200	6	0	13	2600	26	30	24	0.8	24	20	1	0	2	0.833333	8	8	3		0	1	6	3		2	0.0833333	0.1
9.0	0.65	3.1	1.8	5006	0.89	0.1	9.6	10	31.47	0	1	200	6	0	15	3000	25	17	14	0.823529	14	12	0	0	0	0.857143	5	5	2		0		3	4		1	0.0714286	0.0833333
57.0	0.77	5.8	6	2575	2.03	3.1	12.4	10	6.39	0	2	150	9	0	11	1650	28	15	15	1	15	11	1	3	0	0.733333		3	5		0		2			1	0.0666667	0.0909091
53.0	0.08	7.2	9					7	6.39	0	2	80	9	1	10	800	28
57.0	0.15	8.2	11.6	2360	0.89	15.1	15.7	6	2.05	0	2	225	1	0	11	2475	29	9	9	1	9	8	0	0	0	0.888889		5	2		0		2	3	1	0	0.111111	0.125
41.0	0.05	6.8	9	2094	0.54	8.4	17.3	6	2.05	0	2	200	1	0	11	2200	29	5	4	0.8	0										0					0	0
34.0	0.3	6	6.9	4989	0.76	1.1	21.3	10	4.41	0	1	300	1	0	13	3900	30	22	15	0.681818	15	9	0	0	0	0.6	6	3			0	4	1	1		6	0.4	0.666667
40.0	0.37	6.2	6.5	1097	0.25	1.7	11.9	7	4.41	0	1	225	1	1	7	1575	30
33.52	0.42	6	6.7	1336	0.4	2.1	8.1	4	3.3	0	1	150	1	0	12	1800	29	8	5	0.625	5	1	1	0	0	0.2	1			1	0					0	0.2	1
41.26	0.44	5.7	6.8	1474	0.46	2.2	7.8	9	3.3	0	2	125	1	0	9	1125	29	8	4	0.5	4	0	0	0	0	0					0					0	0
17.9	0.35	8.7	8.3	3563	0.68	1.2	18.1	10		0	1	225	1	0	11	2475	28	10	10	1	10	2	0	0	1	0.2			1		0					0	0	0
16.3	0.28	7.2	8.2	1699	0.44	0.5	15.9	6		0	1	225	1	0	10	2250	28	12	8	0.666667	8	2	0	1	0	0.25		1	1	1	0					0	0.125	0.5
65.0	0.29	8.6	7.2	2974	0.92	0.5	26.1	10	2.72	0	1	300	6	0	10	3000	28	20	16	0.8	16	13	0	0	1	0.8125	5	6	2		0		6	3		4	0.25	0.307692
64.5	0.2	7.4	16.3	1238	0.93	0.5	18.2	10	2.72	0	2	225	6	0	9	2025	28	12	8	0.666667	8	7	0	0	0	0.875		1	4		2					0	0.25	0.285714
30.0	0.29	7.6	7.2	1275	0.4	2.7	12.6	4	4.23	0	1	150	1	0	12	1800	29	6	2	0.333333	2	1	0	0	1	0.5		1			0		1		1	0	0.5	1
38.0	0.13	9.7	10.6	3047	1.31	1.2	11.9	10	4.23	0	2	150	1	0	12	1800	28	6	6	1	6	6	0	0	0	1	1	3	2	1	2					0	0.5	0.5
33.9	0.33	7.4	6	2999	2.05	0.4	21.2	10	3.54	0	1	225	6	0	10	2250	28	18	16	0.888889	16	14	0	0	1	0.875	7	4	2		0		7	3		2	0.125	0.142857
58.0	0.16	4.7	8.2	842	0.94	0.4	12.1	10	3.54	0	2	150	6	0	9	1350	28	4	4	1	4	3	0	0	1	0.75	1		2		0		3			0	0	0
33.5	0.8	8.4	5.9	965	0.7	2.4	11.2	12	5.56	0	2	200	4	0	13	2600	25	14	11	0.785714	0
441.0	0.3	1.86	15.4	1414	0.4	0.46	10.3	12	5.56	0	2	200	4	0	8	1600	24	21	18	0.857143	0										0					0	0
23.0	0.88	3.8	8.6	1233	1.47	0.5	25.5	5	1.36	0	2	300	8	0	11	3300	27	11	8	0.727273	8	5	0	0	0	0.625	4			2	2					0	0.5	0.8
28.9	0.34	4.7	6.7	1923	0.71	0.2	22	6	1.36	0	1	300	8	0	10	3000	27	9	6	0.666667	6	2	0	2	1	0.333333		1	1		0					0	0	0
29.4	0.16	7.7	9	3096	1.41	0.8	24.4	6	0.81	0	1	300	6	0	10	3000	26	12	11	0.916667	11	5	0	0	1	0.454545	1	2	2		0		2		1	0	0.0909091	0.2
18.0	0.2	6	10	788.1	1.57	0.7	22.2	9	0.81	0	2	225	6	0	11	2475	26	7	6	0.857143	6	3	0	0	0	0.5	1		1		0					0	0	0
39.8	0.32	7.9	7.6	2750	0.71	2.8	13.1	2	3.85	0	2	175	1	0	10	1750	27	19	9	0.473684	9	6	1	0	0	0.666667	3	3		1	5					0	0.666667	1
49.0	0.31	6.1	5.8	914	0.28	2	9.8	6	3.85	0	2	110	1	0	12	1320	27	6	4	0.666667	4	3	0	0	0	0.75		2	1	1	0		1			0	0.25	0.333333
37.0	2.03	7.7	4	2106	0.74	2.1	13.4	9	4.93	0	1	150	1	0	8	1200	26	10	2	0.2	2	0	0	0	0	0					0					0	0
53.0	1.41	7.1	5.2	1615	1.16	0.8	16.4	6	4.93	0	2	150	1	0	9	1350	26	7	3	0.428571	6	6	0	0	0	1	5		2		0	1		5	1	1	0.666667	0.333333
36.0	0.18	5	7.1	3978	0.84	4.2	15.4	10	2.96	0	2	175	6	0	11	1925	27	14	13	0.928571	13	10	1	0	0	0.769231	7	2	1		0	1	5	3		2	0.153846	0.2
54.0	0.26	7.6	8.3	5585	1.14	0.9	12.4	10	2.96	0	2	175	6	0	10	1750	27	5	5	1	0										0					0	0
5.0	0.26	0.1	0.4	644	1.4	0.1	31.4	9	0.35	0	2	300	6	0	15	4500	26	1	1	1	1	1	0	0	0	1					0					0	0	0
5.0	0.27	0.1	0.5	874	0.5	0.4	26	9	0.35	0	1	300	6	0	12	3600	25	4	4	1	4	1	1	0	0	0.25	1				0					0	0	0
36.0	2.4	6.6	7.2	1937	0.85	1.1	14.9	6	4.67	0	2	150	6	0	10	1500	23	17	14	0.823529	14	10	0	0	1	0.714286	5	2	2		0		3	2	1	2	0.214286	0.3
10.0	0.2	5.1	11.3	1218	0.63	0.3	14.3	6	4.67	0	2	150	6	0	10	1500	22	11	11	1	11	9	0	0	1	0.818182	3	5	1		0	1	2	4	1	2	0.272727	0.333333
75.0	0.41	5.76	9.29	2972	1.09	1.33	16.16	10	3.99	0	2	200	8	0	10	2000	27	14	12	0.857143	12	9	0	0	2	0.75	6		2		0	2	2	1		5	0.416667	0.555556
41.0	0.83	8.06	11.26	2306	1.84	0.74	6.27	12	3.99	0	2	150	8	0	11	1650	26	7	6	0.857143	0										0					0	0
59.0	1.9	6.1	5	2858	1.29	2.5	27.8	3	0.25	0	2	300	6	0	15	4500	25	7	6	0.857143	6	4	0	0	0	0.666667	1	1	2		0		2		1	0	0.166667	0.25
21.0	0.9	9.5	10.4	841	1.14	1.4	22.4	9	0.25	0	2	300	6	0	16	4800	25	8	7	0.875	7	5	0	0	0	0.714286		1	2		0			1		0	0	0
25.0	0.2	4	6	2376	0.89	4.3	10.3	12	2.97	0	2	200	8	0	10	2000	26	12	11	0.916667	0
35.0	0.21	4	5.7	280.8	0.1	4.3	8.4	7	2.97	0	1	150	8	1	7	1050	26
29.0	0.33	3	5.6	1905	1.01	0.5	14.5	12	4.86	0	2	200	10	0	8	1600	20	15	14	0.933333	0
32.0	0.59	2.2	5	429	0.98	0.1	15.2	12	4.86	0	2	175	10	0	16	2800	20	18	17	0.944444	0										0					0	0
14.8	0.63	11.8	6.36	3730	0.94	0.56	26.6	10	4.47	0	1	300	1	0	9	2700	26	28	17	0.607143	17	14	1	0	1	0.823529	8	5	1		0	4	3			6	0.352941	0.428571
17.3	0.15	7.3	6.19	3851	1.22	0.6	27.1	10	4.47	0	1	300	1	0	9	2700	26	12	6	0.5	6	2	3	0	0	0.333333	1	1			0			1		0	0	0
34.0	0.36	7.4	8.7	2741	1.31	6.7	11.2	10	4.74	0	2	150	2	0	10	1500	27	20	15	0.75	18	14	1	0	0	0.777778	11		3		0	10	1			11	0.733333	0.785714
48.0	0.56	6.6	8.6					7	4.74	0	2	150	2	1	8	1200	27
89.0	0.26	27.9	10.4	5989	0.62	2.1	13.2	10	5.92	0	1	150	9	0	10	1500	27	31	13	0.419355	28	22	1	1	0	0.785714	10	10	1		0		7	5		6	0.461538	0.272727
60.0	0.14	21.7	9.5	4488	0.66	1.4	12.4	10	5.92	0	2	125	9	0	10	1250	27	45	24	0.533333	24	21	2	0	0	0.875					0		5	5		3	0.125	0.142857
51.0	0.5	4.9	7.4	2723	1.5	3	11	5		0	1	150	1	0	11	1650	24	14	12	0.857143	12	9	1	0	2	0.75	3	3	2		0			2	1	1	0.166667	0.222222
47.0	0.5	5.3	7.8	2745	1.44	1.3	11.4	6		0	1	150	1	0	11	1650	24	15	14	0.933333	14	6	4	1	2	0.428571	3	1	1		0	1	2	1	1	0	0.0714286	0.166667
74.0	0.13	4.1	9.7	2011	0.44	3.7	13.7	6	1.92	0	2	150	9	0	11	1650	27	8	8	1	8	6	0	2	0	0.75	5			1	4					0	0.625	0.833333
52.0	0.06	6	8.2	1636	0.3	2.1	15.6	6	1.92	0	2	150	9	0	10	1500	26	9	9	1	9	9	0	0	0	1	3	3	3		0		2	1		0	0	0
72.0	0.8	1.4	1.9	1337	1.04	0.7	12.1	10	1.71	0	2	150	9	0	12	1800	27	10	9	0.9	10	5	1	0	0	0.5	1	1	3		3					0	0.333333	0.6
22.0	0.11	4.4	5.3	2125	0.37	0.3	10.2	6	1.71	0	1	112.5	9	0	9	1012.5	27	8	8	1	8	8	0	0	0	1	1	1	5	1	1					0	0.25	0.25
29.0	0.38	3.8	4.4	2835	0.66	2.2	11.5	3	5.95	0	1	225	1	0	9	2025	25	23	15	0.652174	15	12	1	0	1	0.8	9	1	1		0	3	6		1	10	0.733333	0.916667
29.0	0.28	3.4	4.6					7	5.95	0	1	150	1	1	11	1650	25
50.0	0.33	5.8	6.7	2342	0.63	1.3	24.9	10	1.56	0	2	180	1	0	9	1620	27	22	21	0.954545	21	16	0	0	2	0.761905	1	5	7		0		2			1	0.047619	0.0625
63.0	0.28	4.4	7.4	1825	0.63	1.2	14.4	6	1.56	0	2	150	1	0	10	1500	27	15	12	0.8	12	10	1	0	1	0.833333		3	7	1	0		2			0	0.0833333	0.1
82.0	0.09	4.1	5.6	3524	0.63	8.7	15.2	6	1.67	0	1	225	5	0	10	2250	27	10	8	0.8	8	6	2	0	0	0.75	4	1	1		0	1	2	1	1	3	0.5	0.666667
58.0	0.13	4.9	7.5	3846	0.81	3.6	9.6	10	1.67	0	2	150	5	0	12	1800	27	2	2	1	2	1	0	0	1	0.5		1			1					0	0.5	1
74.0	0.34	6.5	7.5	2460	0.43	1.4	9.2	12	2.76	0	2	150	4	0	11	1650	27	12	11	0.916667	0
61.0	0.3	9	6.9	4927	1?36	1	10.3	12	2.76	0	2	150	4	0	12	1800	27	28	24	0.857143	0										0					0	0
74.0	0.25	6.3	9.8	2221	0.49	0.7	17.9	12	2.04	0	2	225	4	0	13	2925	26	18	13	0.722222	0
22.0	0.14	4.4	10.8	497	0.17	0.3	0.17	12	2.04	0	2	225	4	0	10	2250	26	9	8	0.888889	0										0					0	0
31.0	0.33	9	9.7	1318	0.19	2.6	19.9	3	2.28	0	1	225	1	0	9	2025	25	1	1	1	1	1	0	0	0	1	1			1	0					0	1	1
53.0	0.26	4.2	9	1651	0.27	2	11.9	9	2.28	0	2	150	1	0	10	1500	25	2	2	1	2	0	0	0	2	0					0					0	0
24.0	0.63	9.8	8.8	895	0.58	1.1	11.3	3	2.77	0	2	225	9	0	12	2700	23	5	4	0.8	4	4	0	0	0	1	4			2	2					0	1	1
25.0	0.59	11.5	11.4	524	0.34	1.4	7.9	6	2.77	0	2	150	9	0	11	1650	23	3	3	1	3	3	0	0	0	1	1		2	1	0					0	0.333333	0.333333
36.0	0.18	6.7	5	1249	0.76	7.7	14.5	3	1.71	0	1	225	1	0	9	2025	24	9	7	0.777778	7	4	1	0	2	0.571429		3	1	1	2					0	0.428571	0.75
45.0	0.62	4.4	6.4	847	0.82	1.2	7.7	6	1.71	0	2	150	1	0	9	1350	23	4	3	0.75	3	1	0	0	1	0.333333		1		1	0					0	0.333333	1
30.0	0.34	5.2	9.4	3280	1.65	1.2	25.6	10	3.46	0	1	300	6	0	12	3600	25	16	14	0.875	14	14	0	0	0	1	8	5	1		0	2	7	4		5	0.357143	0.357143
28.0	0.24	7.1	9.9	783	0.64	5.2	12.3	7	3.46	0	1	150	6	1	11	1650	25
